# Supplementary material for: FSPP: A Tool for Genome-Wide Prediction of smORF-Encoded Peptides and Their Functions
Source: Front Genet. 2018 Apr 5;9:96. doi: 10.3389/fgene.2018.00096 (PMC5896265; doi:10.3389/fgene.2018.00096)
Supplement: TABLE S1 — Names of 38 samples and 5 cell lines. [file Table_1.CSV]

celline	sample
BJ	SRR627621
BJ	SRR627622
BJ	SRR627623
BJ	SRR627624
BJ	SRR627625
BJ	SRR627627
BJ	SRR810101
BJ	SRR810102
BJ	SRR810103
HCT116	SRR1333393
HCT116	SRR1333394
HEK293	SRR618770
HEK293	SRR618771
HEK293	SRR618772
HEK293	SRR618773
HEK293	SRR964946
HEK293T	SRR1795425
HEK293T	SRR1795426
HEK293T	SRR1795428
HEK293T	SRR1795429
HEK293T	SRR1795430
HEK293T	SRR1795431
HEK293T	SRR1795432
HEK293T	SRR1795433
HEK293T	SRR1795434
HEK293T	SRR1795435
HEK293T	SRR1795436
HEK293T	SRR1795437
HEK293T	SRR1795438
HEK293T	SRR1795439
HEK293T	SRR1795440
Hela	SRR944655
Hela	SRR944656
Hela	SRR944658
Hela	SRR944659
Hela	SRR944660
Hela	SRR944661
Hela	SRR944662
