# Supplementary material for: FSPP: A Tool for Genome-Wide Prediction of smORF-Encoded Peptides and Their Functions
Source: Front Genet. 2018 Apr 5;9:96. doi: 10.3389/fgene.2018.00096 (PMC5896265; doi:10.3389/fgene.2018.00096)
Supplement: TABLE S2 — 2663 peptides predicted. [file Table_2.CSV]

ENST00000431519.2_469_709
ENST00000297908.3_480_573
ENST00000494103.1_976_1174
ENST00000369815.1_330_504
ENST00000423945.1_232_364
ENST00000265073.4_333_510
ENST00000325167.5_430_682
ENST00000302746.6_971_1121
ENST00000308664.6_3444_3666
ENST00000267884.6_313_481
ENST00000225698.4_800_929
ENST00000542602.1_150_426
ENST00000441310.2_2745_3030
ENST00000458412.1_25_247
ENST00000368300.4_328_496
ENST00000369541.3_427_724
ENST00000307940.3_595_814
ENST00000534951.1_470_596
ENST00000380155.3_973_1150
ENST00000406936.3_132_306
ENST00000358746.2_1396_1555
ENST00000309922.6_949_1063
ENST00000367443.1_1469_1742
ENST00000542275.1_340_529
ENST00000358901.6_3054_3315
ENST00000340533.4_364_544
ENST00000306954.4_175_358
ENST00000367467.3_2103_2229
ENST00000460155.1_2598_2841
ENST00000257245.4_346_424
ENST00000338034.4_2488_2719
ENST00000215754.7_613_817
ENST00000296511.5_1103_1247
ENST00000536429.1_11_269
ENST00000000412.3_1127_1301
ENST00000371281.3_1079_1157
ENST00000522394.1_177_387
ENST00000396981.2_258_381
ENST00000544551.1_27_183
ENST00000395425.2_2337_2610
ENST00000474295.1_805_955
ENST00000272348.2_264_351
ENST00000426514.2_1_148
ENST00000399794.2_1570_1771
ENST00000321301.6_111_264
ENST00000397261.3_835_1069
ENST00000398137.1_85_310
ENST00000260803.4_204_474
ENST00000368921.3_2851_3073
ENST00000480484.1_396_612
ENST00000419197.2_287_539
ENST00000236273.4_462_756
ENST00000357641.6_2958_3246
ENST00000287156.4_395_656
ENST00000229214.4_919_1168
ENST00000327044.6_2007_2298
ENST00000470360.1_1229_1376
ENST00000406877.3_1207_1306
ENST00000290858.6_562_808
ENST00000412331.2_1990_2275
ENST00000233557.3_2171_2438
ENST00000371322.5_2586_2748
ENST00000377843.2_1201_1492
ENST00000227266.5_1223_1505
ENST00000458587.2_1082_1370
ENST00000314191.2_2477_2549
ENST00000298767.5_3945_4044
ENST00000269554.3_1532_1730
ENST00000298852.3_1371_1476
ENST00000283131.3_653_749
ENST00000344111.3_91_361
ENST00000379068.3_4184_4448
ENST00000361521.4_1872_2103
ENST00000462138.1_724_841
ENST00000440314.2_196_463
ENST00000298198.4_1748_1955
ENST00000539535.2_390_651
ENST00000378308.2_8026_8296
ENST00000272298.7_387_606
ENST00000304858.2_2513_2810
ENST00000375736.4_790_859
ENST00000507754.4_776_917
ENST00000369409.4_1577_1736
ENST00000452853.2_242_515
ENST00000575403.1_622_760
ENST00000392359.3_58_301
ENST00000380290.3_137_347
ENST00000381340.3_8266_8521
ENST00000374515.5_32_287
ENST00000497986.1_170_470
ENST00000265753.8_677_884
ENST00000393893.1_145_253
ENST00000517371.1_225_381
ENST00000397517.2_976_1132
ENST00000341446.8_692_845
ENST00000300648.6_6663_6738
ENST00000543936.1_21_225
ENST00000261965.3_396_447
ENST00000265260.3_491_656
ENST00000256682.4_663_879
ENST00000392920.3_1376_1478
ENST00000458412.1_107_254
ENST00000450554.2_2088_2373
ENST00000394606.2_536_746
ENST00000216181.5_2009_2201
ENST00000558939.1_3410_3695
ENST00000371873.5_567_834
ENST00000453386.2_914_1148
ENST00000343986.4_40_289
ENST00000422256.2_920_1160
ENST00000404115.3_443_578
ENST00000316603.7_4_91
ENST00000372070.3_1603_1723
ENST00000341446.8_680_845
ENST00000229340.5_667_793
ENST00000297071.4_842_1064
ENST00000374443.3_582_729
ENST00000264221.2_359_509
ENST00000532097.1_1501_1633
ENST00000254029.3_2958_3135
ENST00000579565.1_6_258
ENST00000442263.3_720_960
ENST00000299166.4_344_572
ENST00000322897.6_853_1006
ENST00000395802.3_377_515
ENST00000357156.2_51_339
ENST00000421999.2_385_439
ENST00000231238.5_798_987
ENST00000373043.1_1707_1848
ENST00000231948.4_1059_1350
ENST00000409738.4_130_364
ENST00000007516.3_277_535
ENST00000265866.7_916_1204
ENST00000353139.5_4924_5080
ENST00000441549.3_1272_1479
ENST00000527958.1_333_438
ENST00000544611.1_76_265
ENST00000452570.1_127_316
ENST00000296755.7_7583_7703
ENST00000546333.1_127_304
ENST00000396024.3_878_1178
ENST00000339292.4_878_1103
ENST00000314888.9_5507_5612
ENST00000319410.5_1872_1998
ENST00000256497.4_111_270
ENST00000545127.1_213_474
ENST00000520210.1_139_427
ENST00000395425.2_2376_2610
ENST00000266544.5_984_1152
ENST00000296511.5_1061_1247
ENST00000394186.3_21_285
ENST00000607357.1_41_191
ENST00000319622.6_1937_2051
ENST00000240316.4_1013_1202
ENST00000409035.1_1542_1815
ENST00000507754.4_740_917
ENST00000359039.4_2199_2373
ENST00000453618.1_328_442
ENST00000354785.4_2095_2221
ENST00000253099.6_1044_1221
ENST00000519374.1_222_348
ENST00000309052.4_470_626
ENST00000432560.2_2849_3005
ENST00000315567.8_1113_1305
ENST00000367607.3_3852_4140
ENST00000314340.5_379_532
ENST00000264670.6_374_545
ENST00000449901.2_269_413
ENST00000327304.5_581_839
ENST00000262518.4_1320_1521
ENST00000602296.1_417_648
ENST00000265421.4_876_1176
ENST00000252512.9_91_157
ENST00000357586.2_2870_3035
ENST00000525451.2_1114_1402
ENST00000309052.4_332_626
ENST00000536600.1_498_777
ENST00000256997.3_1019_1259
ENST00000537495.1_25_187
ENST00000360110.4_1403_1562
ENST00000233146.2_2918_3026
ENST00000528402.1_223_430
ENST00000498107.1_379_634
ENST00000298289.6_282_363
ENST00000372902.3_647_824
ENST00000351079.4_553_799
ENST00000372134.3_1031_1229
ENST00000342932.3_365_560
ENST00000302550.11_689_962
ENST00000509024.2_249_354
ENST00000371443.5_954_1200
ENST00000361911.5_188_335
ENST00000263384.7_146_362
ENST00000582730.2_576_627
ENST00000268802.5_3_135
ENST00000262013.7_4014_4173
ENST00000317619.3_1867_2116
ENST00000321256.5_7_175
ENST00000216085.7_1287_1584
ENST00000470360.1_1253_1376
ENST00000229794.4_1190_1469
ENST00000324862.6_1957_2215
ENST00000439122.2_873_1056
ENST00000225577.4_1013_1157
ENST00000283646.4_776_989
ENST00000265866.7_1033_1204
ENST00000355149.3_598_799
ENST00000379933.3_155_215
ENST00000440685.2_297_591
ENST00000281031.4_740_833
ENST00000355238.6_1649_1901
ENST00000407193.1_643_727
ENST00000394752.3_4_283
ENST00000265333.3_467_560
ENST00000376759.3_253_535
ENST00000372309.3_602_683
ENST00000579991.2_315_546
ENST00000453386.2_953_1148
ENST00000524558.1_2453_2690
ENST00000252087.1_2587_2833
ENST00000547649.1_257_494
ENST00000394540.3_630_897
ENST00000345080.4_681_954
ENST00000346330.3_135_402
ENST00000290239.6_7258_7408
ENST00000472745.1_994_1198
ENST00000443649.3_1245_1536
ENST00000304330.4_3749_3893
ENST00000265351.7_3554_3824
ENST00000331380.2_154_388
ENST00000253023.3_1081_1129
ENST00000239940.7_915_996
ENST00000541278.1_593_863
ENST00000598664.1_39_222
ENST00000314423.7_2134_2236
ENST00000376563.1_810_996
ENST00000356836.6_1437_1569
ENST00000557016.1_479_707
ENST00000458412.1_1_247
ENST00000254663.6_948_1068
ENST00000333130.3_1044_1272
ENST00000302763.7_2671_2809
ENST00000368533.3_543_798
ENST00000328663.4_1038_1260
ENST00000366923.3_4540_4807
ENST00000261070.2_94_283
ENST00000366988.3_364_574
ENST00000341298.3_137_413
ENST00000372309.3_458_683
ENST00000591090.1_973_1147
ENST00000254878.3_260_557
ENST00000536429.1_146_269
ENST00000533050.1_744_948
ENST00000537798.1_170_296
ENST00000309007.5_327_408
ENST00000273398.3_1828_1960
ENST00000502781.1_720_960
ENST00000480755.1_356_539
ENST00000444957.1_114_279
ENST00000602885.1_159_279
ENST00000458412.1_380_473
ENST00000251413.3_1194_1416
ENST00000398805.3_632_740
ENST00000358849.4_45_195
ENST00000279873.7_3786_3975
ENST00000310144.6_280_406
ENST00000581193.1_771_900
ENST00000478086.1_21_93
ENST00000420115.2_296_533
ENST00000330574.2_2038_2179
ENST00000301030.4_257_359
ENST00000231790.2_1133_1313
ENST00000547423.1_431_509
ENST00000373281.5_1747_1966
ENST00000458591.2_1944_2154
ENST00000471234.1_1934_2039
ENST00000536441.1_1535_1814
ENST00000397195.5_1445_1682
ENST00000268124.5_2157_2337
ENST00000394048.5_3377_3503
ENST00000233468.4_317_590
ENST00000391973.2_1522_1612
ENST00000281828.6_1819_2032
ENST00000539196.1_272_446
ENST00000300027.8_2570_2738
ENST00000315127.4_1522_1753
ENST00000231498.3_4153_4378
ENST00000540557.1_2050_2104
ENST00000374078.1_181_418
ENST00000375663.3_1280_1454
ENST00000304312.4_92_299
ENST00000388901.5_1270_1345
ENST00000229268.8_2366_2627
ENST00000256545.4_614_836
ENST00000358008.3_1356_1611
ENST00000338785.3_1458_1578
ENST00000470059.1_824_1010
ENST00000372830.1_644_749
ENST00000455915.2_2962_3232
ENST00000433866.2_235_463
ENST00000536003.1_26_125
ENST00000368304.5_99_384
ENST00000438925.2_3178_3427
ENST00000372486.1_854_1019
ENST00000394048.5_3266_3362
ENST00000357647.3_271_409
ENST00000354230.3_836_917
ENST00000306185.3_656_827
ENST00000568546.1_1753_1828
ENST00000571252.1_2548_2794
ENST00000259006.3_307_541
ENST00000519479.1_2524_2770
ENST00000405709.2_817_859
ENST00000349299.3_51_321
ENST00000262302.9_673_934
ENST00000223129.4_1338_1536
ENST00000412023.1_301_487
ENST00000324856.7_3587_3680
ENST00000456746.1_31_217
ENST00000515463.1_190_424
ENST00000265717.4_1232_1514
ENST00000320876.6_394_661
ENST00000327134.3_1759_1843
ENST00000402092.2_1172_1241
ENST00000465271.1_265_493
ENST00000289228.5_1044_1170
ENST00000317582.5_784_847
ENST00000318607.5_1620_1782
ENST00000409320.3_183_387
ENST00000229314.5_302_524
ENST00000287878.4_1173_1263
ENST00000351500.3_92_371
ENST00000553306.1_237_354
ENST00000409738.4_214_364
ENST00000220584.4_1198_1474
ENST00000416073.2_1964_2051
ENST00000568377.1_30_234
ENST00000292123.5_1558_1798
ENST00000371764.4_2188_2398
ENST00000367811.3_754_859
ENST00000257118.5_2398_2629
ENST00000335514.5_109_370
ENST00000265866.7_1028_1175
ENST00000394485.4_118_301
ENST00000407193.1_451_727
ENST00000338821.5_643_724
ENST00000335698.4_674_923
ENST00000367178.3_4093_4390
ENST00000323039.5_396_543
ENST00000395243.3_1026_1236
ENST00000287613.7_295_520
ENST00000372945.3_470_623
ENST00000262061.2_347_569
ENST00000409913.1_102_384
ENST00000367449.1_951_1098
ENST00000262646.7_528_708
ENST00000263847.1_804_969
ENST00000337672.2_365_605
ENST00000537025.2_2007_2208
ENST00000547649.1_218_494
ENST00000313608.8_204_441
ENST00000376649.3_808_901
ENST00000576730.1_2157_2448
ENST00000302243.7_10_307
ENST00000221114.3_382_658
ENST00000437398.1_152_176
ENST00000530054.1_398_464
ENST00000320623.5_1227_1335
ENST00000519523.1_443_689
ENST00000349014.3_581_776
ENST00000292510.4_538_754
ENST00000321442.5_1041_1221
ENST00000535776.1_307_493
ENST00000356467.4_320_440
ENST00000306897.4_571_715
ENST00000580864.1_1332_1500
ENST00000378988.4_160_433
ENST00000394357.2_67_217
ENST00000358365.3_1615_1672
ENST00000215570.3_362_647
ENST00000440023.1_455_545
ENST00000337003.4_264_438
ENST00000409909.3_96_282
ENST00000416073.2_732_981
ENST00000310380.6_1007_1289
ENST00000319080.7_6277_6529
ENST00000354667.4_864_1116
ENST00000592248.1_327_546
ENST00000530054.1_386_464
ENST00000379143.5_823_1012
ENST00000603798.1_674_965
ENST00000585937.1_780_999
ENST00000550412.1_251_383
ENST00000377348.2_776_872
ENST00000307450.6_411_603
ENST00000227322.3_1231_1438
ENST00000419016.2_260_554
ENST00000584747.1_188_479
ENST00000435765.1_1495_1711
ENST00000372642.4_956_1103
ENST00000521622.1_50_296
ENST00000551018.1_617_740
ENST00000407690.1_463_640
ENST00000373166.3_344_632
ENST00000370558.4_1174_1420
ENST00000373669.2_291_501
ENST00000380520.1_2866_3124
ENST00000307630.3_774_1029
ENST00000370377.3_704_905
ENST00000409836.3_261_408
ENST00000368653.3_485_617
ENST00000394413.3_1631_1901
ENST00000381227.1_3636_3936
ENST00000257245.4_214_424
ENST00000371717.3_308_536
ENST00000367742.3_3859_4090
ENST00000586686.2_370_475
ENST00000376582.3_483_666
ENST00000537591.1_642_939
ENST00000268489.5_2412_2649
ENST00000393132.2_1157_1232
ENST00000372546.4_555_747
ENST00000246554.3_322_451
ENST00000421080.2_736_1003
ENST00000505065.1_522_774
ENST00000377698.3_1043_1265
ENST00000352645.4_340_445
ENST00000256383.4_1224_1407
ENST00000316594.5_815_956
ENST00000423961.1_259_418
ENST00000367569.2_121_379
ENST00000369577.3_225_339
ENST00000396222.2_709_922
ENST00000203556.4_1949_2039
ENST00000216038.5_1462_1615
ENST00000348520.6_1790_2039
ENST00000368128.2_3079_3241
ENST00000403593.4_986_1250
ENST00000550412.1_101_383
ENST00000313288.4_1338_1485
ENST00000263383.3_1878_2037
ENST00000568272.1_15_267
ENST00000310653.6_1031_1127
ENST00000429709.2_1339_1501
ENST00000464889.1_1029_1140
ENST00000393708.3_425_569
ENST00000221801.3_787_1078
ENST00000075120.7_1445_1730
ENST00000408941.3_275_383
ENST00000606117.1_769_1033
ENST00000268099.9_903_1098
ENST00000230640.5_3207_3381
ENST00000257245.4_202_424
ENST00000444376.2_2384_2654
ENST00000541231.1_76_325
ENST00000304979.3_356_554
ENST00000314423.7_1957_2236
ENST00000369163.2_281_419
ENST00000314358.5_2032_2257
ENST00000397441.2_41_152
ENST00000544379.1_65_341
ENST00000389158.5_510_654
ENST00000311481.6_664_751
ENST00000259253.6_4422_4713
ENST00000323578.8_1640_1910
ENST00000303305.6_1410_1602
ENST00000276520.8_368_491
ENST00000372850.1_21_210
ENST00000369603.5_622_919
ENST00000301587.4_403_532
ENST00000601879.1_2994_3171
ENST00000216605.8_2130_2271
ENST00000373344.5_2845_2926
ENST00000304046.2_312_600
ENST00000254029.3_1588_1657
ENST00000535309.1_121_301
ENST00000369393.3_16767_16905
ENST00000264710.4_875_1100
ENST00000317799.5_152_317
ENST00000341653.2_49_298
ENST00000368021.3_896_1136
ENST00000001008.4_627_915
ENST00000374232.3_466_580
ENST00000409587.1_1655_1868
ENST00000322347.6_398_605
ENST00000443408.2_162_249
ENST00000249822.4_321_609
ENST00000375499.3_427_502
ENST00000481508.1_625_880
ENST00000406403.1_3144_3222
ENST00000395699.2_848_950
ENST00000330062.3_1303_1471
ENST00000399767.1_389_686
ENST00000544347.1_189_444
ENST00000299130.3_751_889
ENST00000249647.3_922_1102
ENST00000377615.3_166_421
ENST00000359782.3_653_908
ENST00000372577.2_5020_5269
ENST00000249269.4_1314_1506
ENST00000469217.1_1464_1695
ENST00000303731.4_366_552
ENST00000494131.2_61_355
ENST00000422269.1_69_129
ENST00000241052.4_766_940
ENST00000368547.3_1104_1227
ENST00000265395.2_1051_1216
ENST00000583277.1_422_617
ENST00000369722.3_1132_1375
ENST00000394440.3_1524_1608
ENST00000296792.4_1711_1810
ENST00000230048.4_317_614
ENST00000367943.4_783_1053
ENST00000463745.1_781_1036
ENST00000360184.4_232_478
ENST00000532852.1_169_424
ENST00000246337.4_1089_1221
ENST00000287038.3_179_461
ENST00000491306.1_687_963
ENST00000081029.3_876_1041
ENST00000369409.4_532_658
ENST00000393578.3_812_1082
ENST00000291568.5_180_471
ENST00000156825.1_677_896
ENST00000317881.8_717_1011
ENST00000536663.1_427_685
ENST00000310653.6_866_1127
ENST00000296802.5_889_1150
ENST00000249442.6_716_1001
ENST00000329559.3_282_456
ENST00000223321.4_672_768
ENST00000548198.1_1477_1669
ENST00000298198.4_1109_1262
ENST00000433579.1_14_158
ENST00000204726.3_2781_2988
ENST00000396634.1_1332_1437
ENST00000245539.6_828_954
ENST00000225728.3_443_500
ENST00000472374.2_103_220
ENST00000553286.1_1730_1940
ENST00000357156.2_150_339
ENST00000457422.2_445_640
ENST00000431206.2_1076_1208
ENST00000368759.5_751_979
ENST00000373264.4_141_240
ENST00000542729.1_870_987
ENST00000366628.5_439_658
ENST00000497128.1_164_377
ENST00000284440.4_514_814
ENST00000228872.4_1157_1325
ENST00000404933.2_230_320
ENST00000344726.5_130_427
ENST00000301886.3_87_366
ENST00000374748.1_2307_2550
ENST00000337620.4_900_978
ENST00000434526.2_833_992
ENST00000381227.1_3466_3565
ENST00000367444.3_1469_1763
ENST00000426333.2_2655_2778
ENST00000480058.1_2018_2189
ENST00000426836.1_1142_1442
ENST00000527798.1_4_250
ENST00000338146.5_475_697
ENST00000389266.3_2315_2459
ENST00000392244.3_116_344
ENST00000505459.1_354_588
ENST00000302637.5_3062_3188
ENST00000548925.1_337_475
ENST00000380843.4_1004_1187
ENST00000322652.5_2346_2457
ENST00000589225.1_5460_5709
ENST00000309922.6_1220_1364
ENST00000262942.5_1040_1235
ENST00000253024.5_2591_2795
ENST00000437367.2_49_343
ENST00000271690.8_321_459
ENST00000372435.4_786_1077
ENST00000465229.1_484_691
ENST00000216392.7_2576_2696
ENST00000557639.1_150_174
ENST00000572621.1_7047_7272
ENST00000556710.1_7_127
ENST00000534624.1_1922_2216
ENST00000315758.5_890_1109
ENST00000300976.4_1639_1936
ENST00000381337.2_218_461
ENST00000392008.2_84_168
ENST00000216281.8_2277_2403
ENST00000502976.1_198_297
ENST00000409650.1_192_384
ENST00000251047.5_1976_2249
ENST00000431519.2_559_709
ENST00000222553.3_1528_1708
ENST00000382456.3_1470_1614
ENST00000263238.2_1299_1575
ENST00000392190.5_923_1088
ENST00000377773.5_66_321
ENST00000358654.2_72_141
ENST00000379143.5_669_768
ENST00000493771.2_270_414
ENST00000443649.3_1314_1536
ENST00000481195.1_1107_1209
ENST00000442788.1_623_719
ENST00000246151.4_451_745
ENST00000264903.4_49_115
ENST00000531188.1_510_792
ENST00000393370.2_1070_1253
ENST00000391973.2_1378_1612
ENST00000570319.1_212_470
ENST00000323666.5_501_702
ENST00000367080.3_1134_1362
ENST00000396953.2_1560_1698
ENST00000264474.3_50_344
ENST00000366932.3_613_877
ENST00000234310.3_756_915
ENST00000506197.2_111_312
ENST00000546220.1_32_200
ENST00000373365.4_559_640
ENST00000394730.3_31_235
ENST00000269321.7_512_749
ENST00000537262.1_247_403
ENST00000319410.5_1923_1998
ENST00000536429.1_164_269
ENST00000369014.5_289_490
ENST00000311111.6_132_342
ENST00000433579.1_367_427
ENST00000468695.1_303_387
ENST00000253812.6_2551_2797
ENST00000270625.2_327_558
ENST00000509582.1_464_599
ENST00000428193.2_64_250
ENST00000394830.3_2994_3120
ENST00000380607.4_901_1177
ENST00000295767.5_539_791
ENST00000220584.4_1213_1474
ENST00000378466.3_2036_2333
ENST00000262051.7_1562_1793
ENST00000260665.7_2982_3036
ENST00000553066.1_810_1047
ENST00000368921.3_2803_3073
ENST00000383463.4_124_394
ENST00000354828.3_1632_1890
ENST00000361337.2_2345_2546
ENST00000492918.1_328_583
ENST00000543146.2_1647_1947
ENST00000346786.2_164_446
ENST00000389266.3_2086_2224
ENST00000380172.4_792_1056
ENST00000373836.3_252_438
ENST00000546954.1_41_269
ENST00000394434.2_3513_3696
ENST00000253003.2_1112_1268
ENST00000231498.3_4303_4378
ENST00000607357.1_20_191
ENST00000329276.5_2068_2299
ENST00000586686.2_316_475
ENST00000408993.2_1273_1327
ENST00000368547.3_927_1227
ENST00000538862.2_1452_1707
ENST00000369084.5_448_709
ENST00000396076.1_1123_1336
ENST00000361427.5_95_365
ENST00000441363.1_10_103
ENST00000238618.3_105_402
ENST00000440411.3_3823_3901
ENST00000409020.1_1249_1426
ENST00000374748.1_2346_2550
ENST00000409913.1_144_384
ENST00000588240.1_1026_1089
ENST00000409028.4_202_418
ENST00000373418.3_1054_1309
ENST00000479407.1_142_433
ENST00000398884.3_37_259
ENST00000545326.1_817_1000
ENST00000297185.3_1978_2164
ENST00000374647.5_2680_2755
ENST00000331483.4_1496_1748
ENST00000395443.2_2721_2802
ENST00000355836.5_784_1081
ENST00000366955.3_3182_3326
ENST00000381750.4_1096_1240
ENST00000553514.1_207_381
ENST00000537301.1_42_135
ENST00000355797.3_475_622
ENST00000330899.4_1255_1375
ENST00000539440.1_296_434
ENST00000239940.7_401_674
ENST00000354171.8_108_324
ENST00000424316.1_224_305
ENST00000371322.5_2580_2748
ENST00000263063.4_1163_1274
ENST00000399523.1_869_956
ENST00000005374.6_390_522
ENST00000341657.4_1484_1637
ENST00000535309.1_61_301
ENST00000407253.3_392_509
ENST00000361383.6_1513_1807
ENST00000337714.3_1081_1285
ENST00000280756.4_518_767
ENST00000262498.3_702_915
ENST00000226253.4_1189_1279
ENST00000367384.2_1030_1144
ENST00000505788.1_1116_1392
ENST00000306704.6_58_247
ENST00000368655.4_1751_2024
ENST00000258416.3_1136_1409
ENST00000258424.2_138_435
ENST00000263697.4_526_787
ENST00000287263.4_1546_1660
ENST00000464330.1_33_246
ENST00000391854.2_467_680
ENST00000517417.1_2548_2794
ENST00000357790.5_136_403
ENST00000564080.1_94_178
ENST00000005386.3_1882_1978
ENST00000357971.3_228_447
ENST00000238721.4_1576_1852
ENST00000358933.5_4272_4443
ENST00000575842.1_462_621
ENST00000539196.1_149_446
ENST00000372484.3_1552_1777
ENST00000283290.5_1297_1378
ENST00000460006.1_1472_1643
ENST00000262646.7_694_988
ENST00000314328.9_130_199
ENST00000535366.1_919_1081
ENST00000394203.3_314_545
ENST00000441563.1_153_351
ENST00000313511.3_1343_1505
ENST00000328827.4_1250_1394
ENST00000292431.4_188_395
ENST00000379666.3_62_224
ENST00000556994.1_1760_1910
ENST00000356978.4_621_696
ENST00000258962.4_711_954
ENST00000373044.2_561_843
ENST00000514633.1_782_1073
ENST00000262812.4_728_974
ENST00000355857.3_132_393
ENST00000472726.2_1988_2198
ENST00000426530.2_513_714
ENST00000290541.6_706_847
ENST00000322723.4_2129_2372
ENST00000435765.1_560_713
ENST00000361059.2_2625_2802
ENST00000261308.5_62_173
ENST00000360943.5_1024_1198
ENST00000369755.3_1495_1762
ENST00000357743.4_445_613
ENST00000603864.1_672_963
ENST00000244661.2_271_409
ENST00000554969.1_284_446
ENST00000392876.3_1440_1686
ENST00000331825.6_640_733
ENST00000337273.5_1581_1623
ENST00000358933.5_361_592
ENST00000012443.4_724_847
ENST00000371657.5_162_327
ENST00000313050.7_187_415
ENST00000439356.1_72_369
ENST00000290858.6_625_808
ENST00000483943.2_218_461
ENST00000306726.2_812_917
ENST00000377263.1_352_556
ENST00000347869.3_2423_2621
ENST00000376327.5_244_532
ENST00000461783.3_458_602
ENST00000253003.2_1070_1268
ENST00000601649.1_61_313
ENST00000539653.1_183_465
ENST00000291295.9_353_647
ENST00000354546.5_2062_2248
ENST00000329276.5_704_839
ENST00000239878.4_40_295
ENST00000450808.2_303_570
ENST00000353999.6_506_713
ENST00000540225.1_741_987
ENST00000519824.2_953_1247
ENST00000346213.4_718_862
ENST00000420625.2_34_292
ENST00000373451.4_2400_2670
ENST00000429921.1_35_197
ENST00000323578.8_1724_1910
ENST00000355801.4_118_331
ENST00000358278.3_767_998
ENST00000519548.1_31_85
ENST00000373483.2_1_280
ENST00000220003.9_768_897
ENST00000331204.4_514_799
ENST00000378665.1_237_483
ENST00000466830.1_266_518
ENST00000373747.3_3419_3668
ENST00000321301.6_156_264
ENST00000530628.2_283_538
ENST00000382159.3_199_403
ENST00000293217.5_2028_2271
ENST00000279242.2_338_518
ENST00000380445.3_2362_2590
ENST00000278100.6_751_955
ENST00000424014.2_852_1125
ENST00000306024.3_600_810
ENST00000318130.8_2471_2621
ENST00000316273.6_516_630
ENST00000335972.6_3148_3358
ENST00000270792.5_981_1260
ENST00000340934.5_1372_1525
ENST00000263774.4_599_875
ENST00000258105.7_888_999
ENST00000323670.9_372_564
ENST00000397786.2_3854_4019
ENST00000266970.4_937_1135
ENST00000338825.4_411_588
ENST00000217652.3_780_909
ENST00000444761.2_334_574
ENST00000359678.5_1199_1454
ENST00000347512.3_261_450
ENST00000296102.3_62_257
ENST00000524142.1_359_563
ENST00000395076.4_1430_1577
ENST00000521291.1_256_493
ENST00000158771.4_17_191
ENST00000342945.5_283_367
ENST00000262879.6_1810_1918
ENST00000354193.4_118_349
ENST00000375429.3_1140_1368
ENST00000287600.4_547_646
ENST00000417647.2_1544_1811
ENST00000372309.3_401_683
ENST00000397505.2_1_262
ENST00000287613.7_286_520
ENST00000367926.4_964_1069
ENST00000477892.1_436_547
ENST00000276461.5_977_1085
ENST00000259457.3_546_846
ENST00000396821.3_1422_1530
ENST00000222256.4_594_840
ENST00000299767.5_2406_2592
ENST00000500635.2_175_406
ENST00000495075.1_1243_1513
ENST00000258418.5_1207_1453
ENST00000422424.2_319_526
ENST00000397843.2_4314_4413
ENST00000376582.3_498_666
ENST00000578921.1_581_827
ENST00000261427.5_702_885
ENST00000344469.5_415_655
ENST00000313368.5_1554_1767
ENST00000555619.1_473_692
ENST00000392509.2_298_529
ENST00000480908.1_66_357
ENST00000554789.1_606_780
ENST00000538315.1_641_869
ENST00000536429.1_20_269
ENST00000347519.6_591_768
ENST00000371269.3_1459_1648
ENST00000217109.4_423_690
ENST00000290349.6_878_1007
ENST00000389194.2_3326_3428
ENST00000196371.5_1195_1324
ENST00000416614.2_2533_2638
ENST00000419783.1_323_467
ENST00000354171.8_189_324
ENST00000602021.1_52_103
ENST00000168216.6_560_812
ENST00000522394.1_1_130
ENST00000374515.5_140_287
ENST00000381227.1_3678_3936
ENST00000368097.4_699_909
ENST00000533244.1_988_1264
ENST00000415913.1_1496_1625
ENST00000273398.3_1756_1960
ENST00000250617.6_3331_3535
ENST00000535315.1_127_334
ENST00000299163.6_923_1148
ENST00000420115.2_386_533
ENST00000357971.3_71_236
ENST00000273064.6_669_771
ENST00000336714.3_2060_2189
ENST00000502584.1_1192_1429
ENST00000291439.3_955_1156
ENST00000438389.2_965_1241
ENST00000427153.1_58_298
ENST00000360265.4_1737_1824
ENST00000369603.5_637_919
ENST00000506997.1_205_307
ENST00000535979.1_285_546
ENST00000604458.1_733_808
ENST00000270502.6_625_871
ENST00000261263.3_794_932
ENST00000544052.2_21_93
ENST00000358901.6_2569_2710
ENST00000528395.1_246_324
ENST00000393987.2_561_696
ENST00000337392.5_233_455
ENST00000450169.2_198_327
ENST00000323853.5_4721_4868
ENST00000265056.7_2046_2142
ENST00000448395.2_442_724
ENST00000253024.5_2675_2795
ENST00000433922.2_1247_1436
ENST00000258975.6_837_1104
ENST00000215904.6_596_767
ENST00000356978.4_576_696
ENST00000223321.4_552_768
ENST00000216554.3_1275_1353
ENST00000378364.3_451_586
ENST00000252934.5_1580_1691
ENST00000502346.1_174_390
ENST00000400169.1_913_1057
ENST00000444761.2_292_574
ENST00000438998.2_220_499
ENST00000522394.1_162_387
ENST00000445950.2_462_624
ENST00000566250.1_670_955
ENST00000421080.2_706_1003
ENST00000373669.2_270_501
ENST00000529639.1_603_792
ENST00000399959.2_2575_2842
ENST00000316939.1_415_691
ENST00000228740.2_1095_1203
ENST00000347941.4_314_410
ENST00000233892.4_655_730
ENST00000373585.3_2053_2347
ENST00000233025.7_678_918
ENST00000225504.3_191_419
ENST00000438169.2_724_973
ENST00000394885.3_1056_1182
ENST00000355527.3_1514_1703
ENST00000430330.2_367_514
ENST00000592782.1_1353_1620
ENST00000392509.2_262_529
ENST00000229214.4_110_239
ENST00000261733.2_1520_1613
ENST00000245206.5_1168_1420
ENST00000001008.4_1427_1565
ENST00000256383.4_1170_1407
ENST00000296255.3_1700_1871
ENST00000373823.3_2817_3099
ENST00000607484.1_207_420
ENST00000288757.3_666_810
ENST00000256442.5_1445_1553
ENST00000335515.6_2311_2533
ENST00000548293.1_223_460
ENST00000230640.5_3153_3381
ENST00000557016.1_521_707
ENST00000441563.1_17_173
ENST00000372902.3_533_824
ENST00000431742.2_167_299
ENST00000294129.2_2092_2287
ENST00000323670.9_333_564
ENST00000252512.9_295_463
ENST00000422373.1_7319_7427
ENST00000432293.2_29_119
ENST00000335765.4_592_832
ENST00000256644.4_323_596
ENST00000427575.1_1161_1359
ENST00000368149.2_1897_2020
ENST00000610033.1_221_362
ENST00000444449.2_599_836
ENST00000413918.1_928_1063
ENST00000437201.1_150_333
ENST00000316939.1_397_691
ENST00000597692.1_293_593
ENST00000265462.4_675_771
ENST00000380607.4_692_755
ENST00000302746.6_1037_1121
ENST00000335972.6_3091_3358
ENST00000369784.3_3470_3584
ENST00000243893.6_39_189
ENST00000308271.9_3455_3755
ENST00000374948.2_165_465
ENST00000533549.1_340_505
ENST00000335972.6_1889_2012
ENST00000350021.2_226_439
ENST00000398117.1_1991_2180
ENST00000373894.3_1314_1557
ENST00000222511.6_994_1228
ENST00000254719.5_338_425
ENST00000256854.5_1852_2101
ENST00000500635.2_136_406
ENST00000360472.4_420_579
ENST00000338435.4_1746_2046
ENST00000481195.1_1014_1209
ENST00000367881.5_739_994
ENST00000431533.2_64_304
ENST00000519374.1_105_348
ENST00000450169.2_54_327
ENST00000577660.1_106_331
ENST00000222388.2_1655_1949
ENST00000368811.3_673_952
ENST00000332175.8_1615_1726
ENST00000311832.5_487_547
ENST00000276461.5_863_1085
ENST00000259632.7_344_575
ENST00000559517.1_46_202
ENST00000541231.1_31_325
ENST00000356731.5_2590_2884
ENST00000451682.1_695_890
ENST00000378555.3_1794_1923
ENST00000368845.5_1174_1411
ENST00000521861.1_964_1081
ENST00000323853.5_512_593
ENST00000393456.2_466_694
ENST00000373477.4_2200_2494
ENST00000392508.2_183_414
ENST00000401084.2_334_412
ENST00000530758.1_111_336
ENST00000306357.4_1044_1137
ENST00000424893.1_669_903
ENST00000535844.1_1853_2144
ENST00000448395.2_746_887
ENST00000469520.2_1078_1375
ENST00000541488.1_91_367
ENST00000252085.3_2693_2939
ENST00000330029.6_31_220
ENST00000256682.4_657_879
ENST00000477892.1_379_547
ENST00000381733.4_1275_1401
ENST00000469183.1_336_534
ENST00000415913.1_1041_1158
ENST00000371851.1_628_877
ENST00000373382.1_1434_1635
ENST00000521271.1_1507_1774
ENST00000500970.1_74_278
ENST00000423485.1_2543_2636
ENST00000354895.4_228_504
ENST00000378654.3_851_1010
ENST00000589656.2_298_445
ENST00000442791.3_112_175
ENST00000438754.2_1269_1404
ENST00000464747.1_37_160
ENST00000398240.2_263_530
ENST00000361439.4_626_899
ENST00000314355.6_96_333
ENST00000603904.1_1723_1912
ENST00000410022.2_720_969
ENST00000528402.1_220_430
ENST00000247668.2_1104_1239
ENST00000319725.9_725_761
ENST00000557752.1_104_275
ENST00000382708.3_541_814
ENST00000372300.1_378_459
ENST00000538610.1_111_186
ENST00000331835.5_255_540
ENST00000309594.4_181_385
ENST00000570258.1_1333_1471
ENST00000262027.5_2670_2835
ENST00000494131.2_283_355
ENST00000280377.5_702_816
ENST00000527595.1_189_342
ENST00000337530.6_247_391
ENST00000300026.3_637_868
ENST00000216185.2_664_766
ENST00000293760.5_1251_1530
ENST00000500635.2_259_406
ENST00000345016.5_3467_3692
ENST00000369278.4_2167_2449
ENST00000355667.6_319_469
ENST00000586536.1_637_724
ENST00000366612.1_561_783
ENST00000409650.1_183_384
ENST00000420115.2_1267_1405
ENST00000399069.3_1089_1158
ENST00000393103.2_244_508
ENST00000506597.1_236_395
ENST00000373212.5_403_601
ENST00000538315.1_725_869
ENST00000225426.4_482_707
ENST00000382581.4_275_554
ENST00000270538.3_1464_1626
ENST00000335281.4_407_620
ENST00000320356.2_745_841
ENST00000280083.3_1870_2059
ENST00000367455.4_1041_1224
ENST00000210444.5_923_1148
ENST00000368388.2_413_581
ENST00000223129.4_1290_1536
ENST00000269601.5_472_628
ENST00000322157.4_2827_2995
ENST00000260385.6_2389_2479
ENST00000531120.1_916_1186
ENST00000358901.6_3114_3315
ENST00000269554.3_687_843
ENST00000000233.5_482_695
ENST00000216085.7_1311_1584
ENST00000540494.1_1335_1557
ENST00000237889.4_324_618
ENST00000545971.1_98_386
ENST00000252102.4_203_500
ENST00000397938.2_2030_2288
ENST00000380290.3_258_471
ENST00000344469.5_460_655
ENST00000357214.5_1460_1634
ENST00000555619.1_633_726
ENST00000608310.1_7_127
ENST00000260630.3_1783_2032
ENST00000234677.2_1324_1618
ENST00000395323.3_260_524
ENST00000517662.1_220_394
ENST00000371281.3_1006_1249
ENST00000245539.6_777_954
ENST00000284878.7_1676_1844
ENST00000253811.6_3709_3961
ENST00000209873.4_979_1129
ENST00000531528.2_133_391
ENST00000055077.3_857_1124
ENST00000229390.3_575_848
ENST00000339292.4_875_1103
ENST00000400093.3_933_1017
ENST00000413268.2_1683_1824
ENST00000407578.2_8282_8510
ENST00000512790.1_271_376
ENST00000269122.3_3561_3636
ENST00000561011.1_512_617
ENST00000266732.4_1789_1849
ENST00000393408.3_887_1037
ENST00000409588.1_843_1020
ENST00000252512.9_3203_3362
ENST00000357980.4_690_795
ENST00000377577.5_1502_1802
ENST00000368884.3_1020_1212
ENST00000281243.5_634_913
ENST00000542729.1_931_1204
ENST00000409364.3_1024_1288
ENST00000428193.2_43_250
ENST00000393800.2_2734_2860
ENST00000264193.2_1474_1582
ENST00000520401.1_413_647
ENST00000404233.3_2731_2809
ENST00000221233.4_593_857
ENST00000340630.5_467_524
ENST00000314423.7_218_449
ENST00000261349.4_2926_3040
ENST00000398417.2_1765_1915
ENST00000353047.6_1074_1272
ENST00000347691.5_413_689
ENST00000512183.2_424_646
ENST00000468567.1_123_321
ENST00000380842.4_265_505
ENST00000602885.1_345_477
ENST00000271690.8_270_459
ENST00000476251.1_766_1048
ENST00000368273.4_425_632
ENST00000342981.4_5047_5215
ENST00000398604.2_2551_2797
ENST00000373066.5_751_898
ENST00000216034.4_260_458
ENST00000366612.1_546_783
ENST00000464889.1_891_1140
ENST00000475243.1_930_1068
ENST00000273308.4_806_1088
ENST00000280326.4_1762_2044
ENST00000264720.3_2730_3021
ENST00000374767.4_562_847
ENST00000350997.7_1461_1737
ENST00000292807.5_213_411
ENST00000352327.5_471_657
ENST00000492758.1_302_443
ENST00000302165.3_1007_1298
ENST00000347512.3_306_450
ENST00000310574.3_2058_2265
ENST00000373451.4_1081_1246
ENST00000262430.4_1214_1499
ENST00000506997.1_83_212
ENST00000306185.3_653_827
ENST00000256151.7_1037_1136
ENST00000302516.5_2865_2949
ENST00000361951.4_2414_2663
ENST00000534490.1_91_283
ENST00000367164.1_1424_1643
ENST00000556994.1_1826_1910
ENST00000366923.3_4690_4807
ENST00000529568.1_351_498
ENST00000417775.1_753_924
ENST00000394386.1_100_202
ENST00000361631.5_174_423
ENST00000286428.5_418_709
ENST00000371160.1_3705_3984
ENST00000412278.2_1059_1113
ENST00000372224.4_2025_2289
ENST00000249923.3_2972_3161
ENST00000253794.2_338_569
ENST00000355143.4_238_370
ENST00000217131.5_526_724
ENST00000333676.3_455_740
ENST00000381571.4_339_618
ENST00000373237.3_764_1016
ENST00000308418.4_439_682
ENST00000221855.3_1113_1308
ENST00000571133.1_546_621
ENST00000512088.1_63_291
ENST00000292123.5_1654_1798
ENST00000391875.2_44_134
ENST00000392350.3_281_563
ENST00000303210.4_1380_1503
ENST00000260641.5_1082_1340
ENST00000270586.3_508_769
ENST00000263847.1_1904_2003
ENST00000535309.1_40_301
ENST00000054666.6_200_416
ENST00000582274.1_169_379
ENST00000265056.7_306_414
ENST00000547649.1_353_494
ENST00000300714.3_1478_1634
ENST00000397098.3_1315_1510
ENST00000579991.2_279_546
ENST00000530579.2_19_220
ENST00000290299.2_608_857
ENST00000253861.4_610_694
ENST00000351500.3_287_371
ENST00000591899.3_73_241
ENST00000376387.4_696_879
ENST00000523558.1_22_103
ENST00000323345.6_559_829
ENST00000333676.3_443_740
ENST00000283290.5_1129_1378
ENST00000264389.2_1177_1354
ENST00000515193.1_779_1061
ENST00000347454.4_1179_1248
ENST00000408941.3_84_261
ENST00000343762.5_1549_1744
ENST00000319410.5_1851_1998
ENST00000318588.9_1206_1329
ENST00000477853.1_802_982
ENST00000368547.3_1071_1227
ENST00000540651.1_556_772
ENST00000375304.5_543_768
ENST00000335171.6_585_795
ENST00000353341.4_951_1227
ENST00000551765.1_275_452
ENST00000353555.4_583_865
ENST00000375661.5_228_513
ENST00000475243.1_846_1068
ENST00000299138.7_2190_2448
ENST00000422090.2_1835_2063
ENST00000422989.1_1978_2026
ENST00000429741.1_1178_1259
ENST00000370321.3_593_722
ENST00000535741.1_1589_1838
ENST00000396629.2_8_92
ENST00000435634.1_676_847
ENST00000285968.6_5772_6063
ENST00000287844.2_1719_1980
ENST00000302955.6_1789_1915
ENST00000299518.2_984_1182
ENST00000388712.3_1112_1373
ENST00000278823.2_494_638
ENST00000376588.3_529_646
ENST00000394023.3_421_487
ENST00000221233.4_566_857
ENST00000369541.3_589_724
ENST00000608372.1_259_505
ENST00000229281.5_205_478
ENST00000372521.4_100_298
ENST00000380258.2_74_269
ENST00000314136.8_628_706
ENST00000541363.1_374_671
ENST00000602926.1_4_124
ENST00000526691.1_1907_1991
ENST00000377191.3_2682_2946
ENST00000311141.2_440_737
ENST00000347941.4_191_410
ENST00000306593.1_2569_2815
ENST00000298852.3_967_1099
ENST00000305877.8_2001_2244
ENST00000311669.8_1391_1583
ENST00000295682.4_413_518
ENST00000246554.3_205_451
ENST00000413059.1_754_970
ENST00000435765.1_1591_1711
ENST00000520594.1_26_320
ENST00000428004.2_229_508
ENST00000575842.1_1340_1553
ENST00000400166.1_645_918
ENST00000321169.5_316_439
ENST00000324262.4_876_1035
ENST00000445086.2_129_285
ENST00000544557.1_187_376
ENST00000246533.3_1232_1403
ENST00000246957.5_1914_2202
ENST00000392334.2_1403_1544
ENST00000373538.3_193_256
ENST00000393000.3_46_316
ENST00000466490.2_841_1099
ENST00000216879.4_1107_1263
ENST00000357214.5_1957_2221
ENST00000537175.1_2124_2319
ENST00000342756.5_2459_2735
ENST00000452464.2_263_353
ENST00000556387.1_570_657
ENST00000311672.5_137_410
ENST00000324366.8_1253_1442
ENST00000328434.7_135_342
ENST00000373365.4_413_536
ENST00000367075.3_186_270
ENST00000444376.2_2504_2654
ENST00000354882.5_767_995
ENST00000373272.2_1604_1841
ENST00000271620.3_1252_1516
ENST00000397046.1_48_162
ENST00000309366.4_293_560
ENST00000302516.5_3647_3863
ENST00000277458.4_222_372
ENST00000404366.2_1146_1371
ENST00000223641.4_64_352
ENST00000373064.5_547_658
ENST00000544379.1_110_341
ENST00000260102.4_684_963
ENST00000392086.4_764_1043
ENST00000531709.2_3623_3773
ENST00000301587.4_412_532
ENST00000262097.6_1372_1498
ENST00000357164.3_674_905
ENST00000229201.4_286_409
ENST00000260777.10_1412_1655
ENST00000373272.2_1580_1841
ENST00000331789.5_1165_1318
ENST00000301364.5_1316_1418
ENST00000329047.8_2391_2517
ENST00000322535.6_2447_2735
ENST00000228740.2_1703_1976
ENST00000250495.5_188_431
ENST00000373316.4_1233_1419
ENST00000314028.6_1461_1596
ENST00000535011.2_636_825
ENST00000356183.4_66_321
ENST00000325301.2_114_324
ENST00000451682.1_1141_1426
ENST00000522605.1_2548_2794
ENST00000249299.2_193_481
ENST00000380191.4_339_459
ENST00000301180.5_4257_4440
ENST00000566423.1_333_471
ENST00000361445.4_376_523
ENST00000455836.1_640_763
ENST00000377831.5_725_863
ENST00000296370.3_892_1150
ENST00000258416.3_753_993
ENST00000264389.2_1159_1354
ENST00000409144.1_93_375
ENST00000334121.6_809_911
ENST00000312175.2_509_776
ENST00000315286.8_475_682
ENST00000574025.1_208_439
ENST00000476071.1_333_495
ENST00000404796.2_315_543
ENST00000262947.3_271_556
ENST00000322028.4_179_239
ENST00000359832.4_24_189
ENST00000555824.1_735_993
ENST00000367811.3_874_1030
ENST00000573521.1_2551_2797
ENST00000356940.6_454_721
ENST00000367178.3_4151_4295
ENST00000280326.4_1798_2044
ENST00000247665.10_527_713
ENST00000367765.1_3663_3759
ENST00000300896.4_1871_2009
ENST00000367737.5_661_802
ENST00000360299.5_645_867
ENST00000379847.3_229_487
ENST00000369710.4_562_844
ENST00000313511.3_1271_1505
ENST00000525451.2_936_1215
ENST00000401959.1_483_702
ENST00000543927.1_736_1006
ENST00000499023.2_1433_1670
ENST00000399796.2_416_701
ENST00000605847.1_70_322
ENST00000373960.3_1272_1497
ENST00000266069.3_646_832
ENST00000478894.2_48_123
ENST00000338148.3_460_682
ENST00000529230.1_923_1202
ENST00000527806.1_98_362
ENST00000453788.2_1505_1757
ENST00000247461.4_1734_1977
ENST00000342166.5_117_414
ENST00000330133.4_158_452
ENST00000304046.2_318_600
ENST00000263181.6_725_803
ENST00000288607.2_778_1021
ENST00000301329.6_738_981
ENST00000407270.3_1481_1775
ENST00000292475.3_284_473
ENST00000521291.1_211_493
ENST00000543133.1_197_431
ENST00000407253.3_320_509
ENST00000535010.1_284_365
ENST00000457580.2_1008_1104
ENST00000003302.4_3004_3301
ENST00000317126.4_1188_1419
ENST00000535844.1_1922_2144
ENST00000356708.7_722_974
ENST00000453618.1_343_442
ENST00000550697.1_419_695
ENST00000454822.1_35_248
ENST00000369084.5_484_709
ENST00000420115.2_237_357
ENST00000295688.3_1583_1706
ENST00000372902.3_674_824
ENST00000580553.1_120_162
ENST00000433473.3_1144_1384
ENST00000521861.1_814_1081
ENST00000368694.3_826_1057
ENST00000263864.5_235_457
ENST00000265070.6_911_1211
ENST00000551946.1_265_310
ENST00000397057.2_27_150
ENST00000369367.3_3389_3683
ENST00000354171.8_492_699
ENST00000225525.3_323_395
ENST00000328257.8_1326_1482
ENST00000283131.3_1728_1833
ENST00000374450.3_582_705
ENST00000446306.3_3417_3609
ENST00000547986.1_34_223
ENST00000263354.3_1030_1186
ENST00000368277.3_418_625
ENST00000295901.4_936_1074
ENST00000498286.1_787_1021
ENST00000373669.2_261_501
ENST00000369838.4_300_501
ENST00000216218.3_1476_1590
ENST00000316939.1_406_691
ENST00000380749.5_284_584
ENST00000417901.1_329_569
ENST00000359676.5_1251_1452
ENST00000436106.2_473_548
ENST00000264893.6_1222_1489
ENST00000298746.3_370_538
ENST00000370841.4_1419_1701
ENST00000379589.3_776_1064
ENST00000529639.1_720_792
ENST00000459639.1_1284_1527
ENST00000293350.4_2387_2570
ENST00000521271.1_1552_1774
ENST00000553928.1_384_603
ENST00000592782.1_1461_1620
ENST00000338193.6_189_255
ENST00000582274.1_232_379
ENST00000271638.2_307_436
ENST00000322535.6_2567_2735
ENST00000372969.3_172_406
ENST00000355528.4_3422_3707
ENST00000445816.1_41_218
ENST00000557021.1_1098_1272
ENST00000339600.5_200_443
ENST00000292431.4_242_395
ENST00000602318.1_89_362
ENST00000329399.6_884_1097
ENST00000374379.4_747_957
ENST00000247191.2_2471_2756
ENST00000337057.3_3085_3202
ENST00000461548.1_613_775
ENST00000292123.5_1675_1798
ENST00000377818.3_86_332
ENST00000317479.3_450_651
ENST00000373895.3_541_757
ENST00000311481.6_634_751
ENST00000287771.5_879_1179
ENST00000570562.1_141_249
ENST00000374050.3_334_448
ENST00000300289.5_1448_1664
ENST00000314574.4_103_145
ENST00000375571.5_728_944
ENST00000504148.2_28_322
ENST00000256442.5_1391_1553
ENST00000263207.3_1080_1254
ENST00000404115.3_431_578
ENST00000399774.3_459_756
ENST00000344843.7_286_544
ENST00000233025.7_645_918
ENST00000545507.2_734_1016
ENST00000293350.4_2291_2570
ENST00000350021.2_217_439
ENST00000377776.3_1011_1179
ENST00000529710.1_2517_2685
ENST00000535604.1_28_76
ENST00000536003.1_1092_1146
ENST00000474540.1_1_169
ENST00000271308.4_637_745
ENST00000431660.1_411_603
ENST00000517434.1_2551_2797
ENST00000257245.4_154_424
ENST00000406974.3_316_607
ENST00000533498.1_253_463
ENST00000338435.4_1773_2046
ENST00000240922.3_599_833
ENST00000307741.6_1983_2271
ENST00000273860.4_320_491
ENST00000454337.1_4223_4415
ENST00000360184.4_5962_6169
ENST00000371060.3_137_182
ENST00000258455.3_1152_1299
ENST00000405520.1_81_183
ENST00000399455.2_2858_2963
ENST00000522884.1_223_466
ENST00000054950.3_1224_1287
ENST00000460188.1_108_267
ENST00000382927.3_1568_1784
ENST00000431533.2_43_304
ENST00000416151.2_1208_1340
ENST00000602567.1_495_717
ENST00000361005.5_182_293
ENST00000397261.3_940_1069
ENST00000293760.5_1317_1530
ENST00000388837.2_782_869
ENST00000599221.1_168_201
ENST00000204726.3_2802_2988
ENST00000406772.1_649_892
ENST00000316423.6_1598_1826
ENST00000322244.5_2931_3003
ENST00000239940.7_786_996
ENST00000281031.4_752_833
ENST00000550443.1_691_928
ENST00000316149.7_387_606
ENST00000503345.1_495_618
ENST00000367142.4_769_1033
ENST00000312184.5_632_854
ENST00000225969.4_210_489
ENST00000305632.5_754_853
ENST00000359832.4_117_189
ENST00000257013.7_232_421
ENST00000464253.1_350_563
ENST00000505065.1_603_774
ENST00000054666.6_116_416
ENST00000334705.7_1772_1958
ENST00000506797.1_186_417
ENST00000253413.5_577_862
ENST00000417856.1_287_473
ENST00000258662.2_469_673
ENST00000557943.1_862_1081
ENST00000223641.4_226_352
ENST00000323666.5_480_702
ENST00000395686.3_1389_1629
ENST00000512805.1_552_735
ENST00000374550.3_532_580
ENST00000368699.1_505_799
ENST00000453996.2_1317_1614
ENST00000216122.4_855_981
ENST00000330843.4_3566_3863
ENST00000317799.5_1281_1527
ENST00000346234.6_584_653
ENST00000266735.5_204_405
ENST00000361510.2_3055_3280
ENST00000351797.4_1129_1189
ENST00000359856.6_386_521
ENST00000545606.1_3966_4128
ENST00000233025.7_768_918
ENST00000395323.3_275_524
ENST00000320330.6_1052_1325
ENST00000264932.6_1829_2108
ENST00000355028.3_499_640
ENST00000370277.3_356_584
ENST00000288398.6_820_1051
ENST00000196371.5_242_323
ENST00000546333.1_49_304
ENST00000531709.2_3563_3773
ENST00000403425.1_280_415
ENST00000396556.2_2129_2237
ENST00000584577.1_92_293
ENST00000220822.7_709_853
ENST00000498737.2_413_596
ENST00000546266.1_27_126
ENST00000277746.6_127_307
ENST00000523094.1_1863_2082
ENST00000343629.6_1301_1601
ENST00000358776.4_1119_1311
ENST00000373895.3_514_757
ENST00000522183.1_72_276
ENST00000373625.3_1514_1604
ENST00000472374.2_46_220
ENST00000368399.1_168_444
ENST00000509144.2_2_278
ENST00000290158.4_1420_1567
ENST00000302345.2_713_881
ENST00000342303.5_1628_1748
ENST00000260643.2_961_1198
ENST00000394456.5_1867_2017
ENST00000553582.1_271_409
ENST00000376327.5_277_532
ENST00000233057.4_1686_1977
ENST00000335508.6_1501_1582
ENST00000580042.1_150_246
ENST00000367510.3_1129_1297
ENST00000270225.7_963_1107
ENST00000250113.7_664_775
ENST00000225174.3_495_693
ENST00000272067.6_370_571
ENST00000377615.3_247_421
ENST00000393564.2_992_1151
ENST00000217971.7_125_410
ENST00000324262.4_1240_1366
ENST00000331728.4_137_347
ENST00000263228.3_630_906
ENST00000252622.10_217_364
ENST00000458587.2_1265_1370
ENST00000358170.2_1345_1447
ENST00000257899.2_251_476
ENST00000294360.4_229_523
ENST00000319285.4_459_606
ENST00000607544.1_143_236
ENST00000373953.3_131_176
ENST00000373602.5_837_948
ENST00000546080.1_352_439
ENST00000367833.2_668_962
ENST00000422588.2_661_943
ENST00000584667.1_325_418
ENST00000366726.1_15_285
ENST00000368811.3_763_952
ENST00000367993.3_1559_1838
ENST00000316509.6_232_445
ENST00000215980.5_512_629
ENST00000392508.2_147_414
ENST00000502584.1_1183_1429
ENST00000538771.1_593_695
ENST00000296786.6_1140_1281
ENST00000518325.1_2551_2797
ENST00000599221.1_120_201
ENST00000340394.8_3177_3345
ENST00000555567.1_756_1053
ENST00000490491.1_443_668
ENST00000320203.4_895_1171
ENST00000398803.1_314_611
ENST00000261427.5_594_885
ENST00000395734.3_1049_1349
ENST00000579016.1_155_353
ENST00000343986.4_223_289
ENST00000572621.1_4342_4474
ENST00000262033.6_453_567
ENST00000219204.3_601_760
ENST00000522637.1_92_296
ENST00000498737.2_383_596
ENST00000472745.1_1036_1198
ENST00000340573.4_608_869
ENST00000489121.1_872_1115
ENST00000262518.4_2541_2703
ENST00000564245.1_411_669
ENST00000353341.4_1026_1227
ENST00000292475.3_191_473
ENST00000355221.3_1834_2041
ENST00000479303.1_812_905
ENST00000314852.2_1302_1497
ENST00000328663.4_339_453
ENST00000503632.1_516_579
ENST00000240922.3_548_833
ENST00000248451.3_475_571
ENST00000372833.5_170_368
ENST00000450116.2_121_265
ENST00000547986.1_222_381
ENST00000380733.4_1264_1453
ENST00000394606.2_455_746
ENST00000513838.1_674_956
ENST00000264110.2_739_847
ENST00000206451.6_583_853
ENST00000287613.7_301_520
ENST00000366601.3_1581_1758
ENST00000473363.2_615_720
ENST00000397049.1_412_640
ENST00000409782.1_16_73
ENST00000302746.6_893_1121
ENST00000328488.2_277_415
ENST00000588256.1_311_455
ENST00000202816.1_2464_2662
ENST00000566897.1_1394_1478
ENST00000368685.5_332_407
ENST00000529230.1_3676_3784
ENST00000368209.5_686_830
ENST00000322989.4_220_487
ENST00000252445.3_65_314
ENST00000544557.1_193_376
ENST00000369709.3_510_732
ENST00000455836.1_119_278
ENST00000406974.3_385_607
ENST00000221169.5_1998_2226
ENST00000382927.3_1601_1784
ENST00000486081.1_502_724
ENST00000417302.1_402_699
ENST00000449901.2_206_413
ENST00000526014.1_675_882
ENST00000296411.6_1119_1293
ENST00000356805.4_3175_3274
ENST00000393695.3_569_689
ENST00000299767.5_2141_2237
ENST00000534355.1_244_373
ENST00000316603.7_34_91
ENST00000330899.4_302_521
ENST00000347159.2_819_1041
ENST00000252934.5_514_601
ENST00000304043.5_512_659
ENST00000320912.4_756_1035
ENST00000241704.7_1555_1687
ENST00000370554.1_280_469
ENST00000434581.2_820_1015
ENST00000231790.2_824_899
ENST00000389158.5_800_971
ENST00000246554.3_193_451
ENST00000542407.1_171_213
ENST00000453618.1_385_442
ENST00000318348.4_514_742
ENST00000342190.6_735_816
ENST00000504148.2_73_322
ENST00000451590.1_519_756
ENST00000361911.5_125_335
ENST00000405315.4_513_588
ENST00000519962.1_1_199
ENST00000299166.4_404_572
ENST00000520433.1_83_341
ENST00000377575.2_178_448
ENST00000301587.4_439_532
ENST00000452533.2_2097_2295
ENST00000316052.5_704_839
ENST00000577660.1_76_331
ENST00000358572.5_690_951
ENST00000287600.4_406_646
ENST00000025008.5_4753_4849
ENST00000377698.3_1058_1265
ENST00000266735.5_147_405
ENST00000261531.7_1435_1672
ENST00000448587.1_111_372
ENST00000257245.4_226_424
ENST00000519374.1_141_348
ENST00000347364.3_137_326
ENST00000609618.1_505_778
ENST00000265758.2_773_902
ENST00000314759.5_532_661
ENST00000329559.3_336_456
ENST00000429586.2_922_1186
ENST00000374077.3_105_342
ENST00000374922.4_96_300
ENST00000269033.3_239_488
ENST00000302979.3_1200_1422
ENST00000392589.1_2245_2515
ENST00000602885.1_278_341
ENST00000537175.1_2247_2319
ENST00000322989.4_217_487
ENST00000530628.2_277_538
ENST00000328024.6_576_873
ENST00000445816.1_83_218
ENST00000262948.5_1298_1406
ENST00000438807.3_201_486
ENST00000392865.1_277_565
ENST00000216297.2_3311_3386
ENST00000291576.7_588_804
ENST00000273130.4_1404_1674
ENST00000299424.4_839_1133
ENST00000264883.3_1459_1663
ENST00000240139.5_767_887
ENST00000356731.5_1649_1748
ENST00000302754.4_1063_1318
ENST00000258742.5_426_621
ENST00000330263.4_742_1015
ENST00000357402.5_2587_2818
ENST00000399688.3_303_474
ENST00000368884.3_921_1212
ENST00000380377.4_177_429
ENST00000565396.1_216_387
ENST00000301488.3_715_928
ENST00000402924.1_168_234
ENST00000360079.3_1564_1627
ENST00000264221.2_1246_1507
ENST00000409432.3_2027_2270
ENST00000520539.1_3378_3564
ENST00000441448.2_816_1011
ENST00000599117.1_3398_3629
ENST00000370580.1_1195_1438
ENST00000528395.1_243_324
ENST00000250416.5_80_275
ENST00000396418.2_487_715
ENST00000471841.1_2092_2350
ENST00000245539.6_690_954
ENST00000430246.2_2862_3045
ENST00000361436.5_434_584
ENST00000406581.2_712_772
ENST00000233668.5_1295_1568
ENST00000575403.1_569_776
ENST00000434425.1_795_1026
ENST00000369409.4_1565_1736
ENST00000256001.8_1281_1389
ENST00000372300.1_305_386
ENST00000394334.2_1316_1502
ENST00000561689.1_84_315
ENST00000297071.4_764_1064
ENST00000225729.3_982_1231
ENST00000341942.5_67_364
ENST00000335972.6_3226_3358
ENST00000590722.2_105_363
ENST00000396953.2_1455_1698
ENST00000517876.1_1071_1353
ENST00000259254.4_416_716
ENST00000343150.5_1596_1890
ENST00000399449.3_62_353
ENST00000372224.4_2115_2289
ENST00000596362.1_353_584
ENST00000376105.3_304_547
ENST00000359678.5_1277_1454
ENST00000393104.2_1528_1735
ENST00000339643.5_269_518
ENST00000404366.2_1173_1371
ENST00000221418.4_930_1218
ENST00000458198.2_165_393
ENST00000414062.1_25_172
ENST00000606389.2_223_391
ENST00000272227.3_1247_1469
ENST00000377710.5_1114_1321
ENST00000372734.3_947_1223
ENST00000339882.5_807_1071
ENST00000276585.4_297_585
ENST00000413382.2_137_209
ENST00000369110.3_252_393
ENST00000419349.1_612_894
ENST00000373699.5_550_751
ENST00000392776.3_786_930
ENST00000370690.3_809_1034
ENST00000367510.3_997_1297
ENST00000367384.2_892_1144
ENST00000216605.8_2668_2884
ENST00000373001.3_1120_1375
ENST00000320027.5_2243_2342
ENST00000588927.1_488_785
ENST00000352178.5_951_1041
ENST00000225388.4_1132_1276
ENST00000264424.8_1691_1940
ENST00000276461.5_917_1085
ENST00000301729.4_817_955
ENST00000216297.2_3227_3386
ENST00000225728.3_329_500
ENST00000356763.3_4345_4633
ENST00000397885.2_1909_2152
ENST00000370963.4_518_815
ENST00000357430.3_2491_2692
ENST00000497558.1_778_886
ENST00000322623.5_244_364
ENST00000392634.4_3501_3705
ENST00000399138.4_1000_1171
ENST00000377107.2_2875_3115
ENST00000454117.1_81_369
ENST00000432118.2_60_165
ENST00000314167.4_1115_1367
ENST00000367448.1_903_1080
ENST00000366607.4_582_657
ENST00000434500.1_1_202
ENST00000376629.4_387_519
ENST00000382191.4_244_283
ENST00000353331.4_2594_2861
ENST00000287844.2_1809_1980
ENST00000366794.5_1035_1194
ENST00000237822.3_334_415
ENST00000226299.4_1568_1832
ENST00000216181.5_263_425
ENST00000359303.2_271_409
ENST00000461783.3_400_697
ENST00000216714.3_1079_1223
ENST00000380377.4_288_429
ENST00000308488.6_845_917
ENST00000296543.5_2634_2922
ENST00000286788.4_1681_1852
ENST00000374242.4_397_619
ENST00000373176.1_526_736
ENST00000392179.4_1350_1611
ENST00000533549.1_358_505
ENST00000450116.2_205_265
ENST00000343894.4_217_502
ENST00000382850.4_1192_1360
ENST00000273258.3_558_669
ENST00000438331.1_1813_1999
ENST00000431628.1_1_190
ENST00000444355.2_244_508
ENST00000299130.3_595_889
ENST00000436583.1_1644_1779
ENST00000265729.2_447_648
ENST00000538170.2_137_305
ENST00000525158.1_182_452
ENST00000217971.7_179_410
ENST00000354250.2_1295_1418
ENST00000539919.1_1728_1869
ENST00000355801.4_172_331
ENST00000367681.2_1127_1196
ENST00000273860.4_194_491
ENST00000296511.5_810_903
ENST00000473000.2_153_375
ENST00000224073.1_138_246
ENST00000348227.4_22_235
ENST00000395547.2_3157_3454
ENST00000367048.4_2015_2174
ENST00000355499.4_258_351
ENST00000432169.1_90_159
ENST00000376223.2_794_989
ENST00000338961.6_1586_1877
ENST00000211998.4_423_597
ENST00000338034.4_1178_1349
ENST00000596362.1_464_584
ENST00000358278.3_630_735
ENST00000400556.3_1630_1717
ENST00000562336.1_548_701
ENST00000331835.5_264_540
ENST00000380843.4_1061_1187
ENST00000331128.3_269_395
ENST00000433579.1_232_427
ENST00000371514.3_1690_1810
ENST00000523037.1_402_660
ENST00000434267.1_99_396
ENST00000585937.1_37_205
ENST00000193403.6_395_572
ENST00000367075.3_1698_1764
ENST00000322535.6_1942_2023
ENST00000291568.5_177_471
ENST00000408941.3_236_383
ENST00000405944.3_514_694
ENST00000542407.1_96_213
ENST00000526798.1_143_236
ENST00000565488.1_1390_1615
ENST00000396137.4_3133_3427
ENST00000336283.6_1372_1531
ENST00000466284.1_2197_2350
ENST00000356956.1_2298_2451
ENST00000536429.1_176_269
ENST00000523111.2_200_491
ENST00000343986.4_139_289
ENST00000252818.3_925_1180
ENST00000397641.3_3218_3506
ENST00000357430.3_1569_1623
ENST00000308488.6_3383_3575
ENST00000602956.1_495_723
ENST00000373264.4_1058_1217
ENST00000557016.1_497_707
ENST00000239690.4_1951_2125
ENST00000310137.4_1931_2147
ENST00000358951.2_4001_4133
ENST00000586536.1_634_724
ENST00000367881.5_700_994
ENST00000448903.2_494_608
ENST00000262053.3_548_836
ENST00000262030.3_1378_1639
ENST00000443120.1_418_577
ENST00000354056.4_773_971
ENST00000307076.4_1680_1962
ENST00000506597.1_233_395
ENST00000366856.3_222_444
ENST00000360943.5_946_1198
ENST00000325366.9_1184_1454
ENST00000441310.2_2901_3030
ENST00000261811.4_665_956
ENST00000245934.7_2389_2605
ENST00000361682.6_941_1196
ENST00000394830.3_4556_4847
ENST00000265857.3_905_1076
ENST00000356126.3_1204_1477
ENST00000371322.5_31_184
ENST00000584895.1_546_774
ENST00000378700.3_571_853
ENST00000354293.5_189_405
ENST00000472836.1_86_326
ENST00000353548.6_333_624
ENST00000233575.2_305_422
ENST00000398594.2_2542_2788
ENST00000493771.2_279_414
ENST00000324460.6_2033_2174
ENST00000392168.2_236_314
ENST00000527372.1_2151_2418
ENST00000261735.3_766_934
ENST00000372300.1_248_386
ENST00000398117.1_1931_2180
ENST00000361131.4_433_613
ENST00000296805.3_2526_2796
ENST00000288398.6_796_1051
ENST00000245934.7_4008_4068
ENST00000527595.1_84_342
ENST00000379170.4_920_1217
ENST00000391973.2_1363_1612
ENST00000347364.3_182_326
ENST00000417564.2_4397_4538
ENST00000598742.1_595_808
ENST00000530611.1_195_372
ENST00000221169.5_1932_2226
ENST00000217402.2_658_838
ENST00000337682.4_814_1033
ENST00000303575.4_428_710
ENST00000357008.2_5682_5901
ENST00000300648.6_3801_3921
ENST00000297534.6_423_627
ENST00000370558.4_1342_1420
ENST00000580435.1_32_206
ENST00000360876.4_2313_2499
ENST00000547649.1_398_494
ENST00000216185.2_804_966
ENST00000425300.2_5123_5201
ENST00000338369.2_936_1206
ENST00000358337.5_272_569
ENST00000416151.2_1235_1340
ENST00000471115.1_379_556
ENST00000379238.1_786_822
ENST00000337566.5_549_576
ENST00000397914.4_321_471
ENST00000478086.1_48_93
ENST00000425528.1_292_457
ENST00000005386.3_1216_1276
ENST00000396958.3_576_801
ENST00000592237.1_1509_1698
[truncated: 663 more rows]
