# Supplementary material for: FSPP: A Tool for Genome-Wide Prediction of smORF-Encoded Peptides and Their Functions
Source: Front Genet. 2018 Apr 5;9:96. doi: 10.3389/fgene.2018.00096 (PMC5896265; doi:10.3389/fgene.2018.00096)
Supplement: TABLE S3 — Test set1. [file Table_3.XLSX]

## Sheet: Sheet1
predicted	ENST00000376223.2_781_1291
predicted	ENST00000376327.5_76_532
predicted	ENST00000376649.3_909_1782
predicted	ENST00000376759.3_64_535
predicted	ENST00000377107.2_1045_3115
predicted	ENST00000377191.3_96_2946
predicted	ENST00000377615.3_73_421
predicted	ENST00000377698.3_154_1705
predicted	ENST00000377710.5_295_1321
predicted	ENST00000377842.3_581_1487
predicted	ENST00000377982.4_74_1271
predicted	ENST00000378045.4_299_635
predicted	ENST00000378466.3_455_2333
predicted	ENST00000378551.2_791_1574
predicted	ENST00000378654.3_58_1447
predicted	ENST00000378700.3_370_853
predicted	ENST00000379143.5_346_1012
predicted	ENST00000379847.3_103_487
predicted	ENST00000380071.3_287_1199
predicted	ENST00000380155.3_643_1150
predicted	ENST00000380181.3_250_1354
predicted	ENST00000380377.4_105_429
predicted	ENST00000380394.4_153_807
predicted	ENST00000380607.4_121_1177
predicted	ENST00000380822.4_257_569
predicted	ENST00000380842.4_82_505
predicted	ENST00000381340.3_418_8521
predicted	ENST00000381571.4_69_618
predicted	ENST00000381633.3_341_2297
predicted	ENST00000381843.2_150_4137
predicted	ENST00000382456.3_315_1614
predicted	ENST00000382686.4_534_3300
predicted	ENST00000382708.3_64_814
predicted	ENST00000383463.4_396_1152
predicted	ENST00000388901.5_804_1404
predicted	ENST00000389158.5_662_971
predicted	ENST00000389805.4_437_1499
predicted	ENST00000392168.2_615_1818
predicted	ENST00000392201.1_45_354
predicted	ENST00000392334.2_554_1544
predicted	ENST00000392604.2_348_1215
predicted	ENST00000392865.1_64_565
predicted	ENST00000393104.2_361_1735
predicted	ENST00000393132.2_490_1267
predicted	ENST00000393196.3_132_588
predicted	ENST00000393565.1_306_2202
predicted	ENST00000393905.2_1_1543
predicted	ENST00000393915.4_144_2319
predicted	ENST00000394155.2_330_1299
predicted	ENST00000394305.1_577_916
predicted	ENST00000394384.3_132_1671
predicted	ENST00000394440.3_298_1915
predicted	ENST00000394540.3_471_897
predicted	ENST00000394546.2_215_980
predicted	ENST00000394576.2_2203_2797
predicted	ENST00000394701.4_42_1050
predicted	ENST00000394752.3_384_2982
predicted	ENST00000394951.1_846_1860
predicted	ENST00000394967.2_148_1600
predicted	ENST00000394975.2_229_718
predicted	ENST00000395321.2_217_1309
predicted	ENST00000395425.2_84_2610
predicted	ENST00000395435.2_59_710
predicted	ENST00000395699.2_14_950
predicted	ENST00000395734.3_87_3492
predicted	ENST00000396049.4_195_843
predicted	ENST00000396210.3_85_550
predicted	ENST00000396334.3_185_1112
predicted	ENST00000396386.2_163_712
predicted	ENST00000396556.2_124_2416
predicted	ENST00000396914.3_183_609
predicted	ENST00000396958.3_381_801
predicted	ENST00000396981.2_167_677
predicted	ENST00000397046.1_98_566
predicted	ENST00000397098.3_928_1510
predicted	ENST00000397261.3_565_1069
predicted	ENST00000397457.2_282_600
predicted	ENST00000397496.3_27_393
predicted	ENST00000397588.3_350_1982
predicted	ENST00000398148.3_556_2227
predicted	ENST00000398337.4_321_831
predicted	ENST00000398422.2_75_1089
predicted	ENST00000399034.2_194_1508
predicted	ENST00000399069.3_156_1158
predicted	ENST00000399138.4_279_1188
predicted	ENST00000399409.3_485_2186
predicted	ENST00000400169.1_1_1057
predicted	ENST00000400556.3_2496_2925
predicted	ENST00000401084.2_171_951
predicted	ENST00000402924.1_233_1052
predicted	ENST00000403593.4_437_1250
predicted	ENST00000403681.2_1141_1468
predicted	ENST00000404115.3_406_3142
predicted	ENST00000405709.2_444_969
predicted	ENST00000406259.1_247_2869
predicted	ENST00000406581.2_651_2058
predicted	ENST00000406925.1_4136_4499
predicted	ENST00000407193.1_274_727
predicted	ENST00000407270.3_242_1775
predicted	ENST00000407983.3_66_402
predicted	ENST00000408993.2_586_1327
predicted	ENST00000409429.1_505_1531
predicted	ENST00000409629.1_38_641
predicted	ENST00000409650.1_24_384
predicted	ENST00000409833.1_263_890
predicted	ENST00000409915.4_29_461
predicted	ENST00000414183.2_22_2005
predicted	ENST00000415229.2_216_1140
predicted	ENST00000417302.1_508_838
predicted	ENST00000417856.1_661_2110
predicted	ENST00000420743.2_284_614
predicted	ENST00000421625.2_1031_2105
predicted	ENST00000422090.2_818_2063
predicted	ENST00000422424.2_37_526
predicted	ENST00000422588.2_15_654
predicted	ENST00000424014.2_210_1125
predicted	ENST00000424214.1_455_1079
predicted	ENST00000426324.2_27_429
predicted	ENST00000427044.2_438_1866
predicted	ENST00000427575.1_645_1359
predicted	ENST00000428559.2_477_1167
predicted	ENST00000431235.2_1443_2064
predicted	ENST00000431606.2_31_763
predicted	ENST00000431660.1_63_603
predicted	ENST00000432584.3_400_1918
predicted	ENST00000433473.3_586_1384
predicted	ENST00000433535.2_1_1009
predicted	ENST00000433983.2_17_869
predicted	ENST00000433985.2_422_980
predicted	ENST00000434271.1_239_1256
predicted	ENST00000435634.1_31_847
predicted	ENST00000436630.2_79_817
predicted	ENST00000437787.2_229_796
predicted	ENST00000438389.2_836_1241
predicted	ENST00000438792.2_2696_3971
predicted	ENST00000438925.2_877_3427
predicted	ENST00000438998.2_130_499
predicted	ENST00000439174.2_1015_1378
predicted	ENST00000440854.1_172_658
predicted	ENST00000441310.2_234_3030
predicted	ENST00000441448.2_93_1011
predicted	ENST00000441626.2_234_687
predicted	ENST00000441714.1_507_966
predicted	ENST00000442283.2_2707_3025
predicted	ENST00000443120.1_28_577
predicted	ENST00000444376.2_236_2654
predicted	ENST00000445086.2_193_919
predicted	ENST00000447654.1_490_811
predicted	ENST00000448276.2_516_1860
predicted	ENST00000448395.2_235_724
predicted	ENST00000449105.3_341_1967
predicted	ENST00000453618.1_502_973
predicted	ENST00000453788.2_278_1757
predicted	ENST00000453996.2_330_1614
predicted	ENST00000454510.1_239_2612
predicted	ENST00000454591.2_236_911
predicted	ENST00000454838.2_108_1362
predicted	ENST00000455361.2_97_2350
predicted	ENST00000455566.1_868_1267
predicted	ENST00000455785.2_141_588
predicted	ENST00000456318.1_1050_1500
predicted	ENST00000458198.2_45_393
predicted	ENST00000458591.2_228_2154
predicted	ENST00000463529.1_1_673
predicted	ENST00000465271.1_76_493
predicted	ENST00000466490.2_784_1099
predicted	ENST00000466830.1_200_518
predicted	ENST00000468695.1_56_557
predicted	ENST00000469217.1_18_1695
predicted	ENST00000471115.1_10_556
predicted	ENST00000471841.1_127_2350
predicted	ENST00000474024.1_311_755
predicted	ENST00000475243.1_339_1068
predicted	ENST00000476351.1_166_1285
predicted	ENST00000476371.1_30_402
predicted	ENST00000477892.1_85_547
predicted	ENST00000479035.2_134_554
predicted	ENST00000480013.1_459_4332
predicted	ENST00000480058.1_2332_3181
predicted	ENST00000482533.1_733_1084
predicted	ENST00000485460.1_10_1033
predicted	ENST00000490491.1_248_668
predicted	ENST00000491289.1_583_1183
predicted	ENST00000492756.1_1_397
predicted	ENST00000495075.1_433_1513
predicted	ENST00000498107.1_190_634
predicted	ENST00000500692.2_95_962
predicted	ENST00000503241.1_90_489
predicted	ENST00000503811.1_232_1909
predicted	ENST00000505459.1_156_588
predicted	ENST00000506139.1_64_2260
predicted	ENST00000507110.1_189_1356
predicted	ENST00000507754.4_485_917
predicted	ENST00000508632.1_360_696
predicted	ENST00000510663.1_605_1850
predicted	ENST00000512183.2_163_646
predicted	ENST00000513838.1_476_956
predicted	ENST00000515279.1_221_2120
predicted	ENST00000515768.1_1_1096
predicted	ENST00000517434.1_2203_2797
predicted	ENST00000518069.1_2377_2794
predicted	ENST00000519479.1_2113_2770
predicted	ENST00000519540.1_402_1374
predicted	ENST00000520615.1_1597_2737
predicted	ENST00000520790.1_2335_2791
predicted	ENST00000521210.1_480_1788
predicted	ENST00000521271.1_595_1774
predicted	ENST00000521291.1_148_493
predicted	ENST00000521688.1_146_449
predicted	ENST00000523111.2_56_491
predicted	ENST00000523266.1_463_1678
predicted	ENST00000524698.1_61_1702
predicted	ENST00000525193.1_487_2119
predicted	ENST00000525451.2_768_1215
predicted	ENST00000528395.1_15_324
predicted	ENST00000529568.1_189_498
predicted	ENST00000529639.1_393_792
predicted	ENST00000530054.1_122_464
predicted	ENST00000530272.1_83_689
predicted	ENST00000531120.1_64_1186
predicted	ENST00000531224.1_254_3014
predicted	ENST00000531253.1_2396_6251
predicted	ENST00000531709.2_295_1183
predicted	ENST00000532097.1_925_1633
predicted	ENST00000533244.1_442_1264
predicted	ENST00000533603.1_343_1597
predicted	ENST00000533729.1_17_488
predicted	ENST00000535387.1_1753_3388
predicted	ENST00000535757.1_136_448
predicted	ENST00000536003.1_146_1271
predicted	ENST00000536441.1_338_1814
predicted	ENST00000538315.1_10_592
predicted	ENST00000538862.2_903_1707
predicted	ENST00000539282.1_88_1282
predicted	ENST00000541194.1_259_1939
predicted	ENST00000541212.1_127_796
predicted	ENST00000543662.1_107_1841
predicted	ENST00000544387.1_121_1084
predicted	ENST00000545018.1_124_724
predicted	ENST00000545173.2_77_710
predicted	ENST00000545326.1_628_1000
predicted	ENST00000545861.1_617_3776
predicted	ENST00000549578.1_67_613
predicted	ENST00000551018.1_278_740
predicted	ENST00000551765.1_44_452
predicted	ENST00000551779.1_14_503
predicted	ENST00000556148.1_180_2367
predicted	ENST00000556710.1_483_2505
predicted	ENST00000557016.1_395_707
predicted	ENST00000558750.1_201_783
predicted	ENST00000558815.1_43_550
predicted	ENST00000562238.1_7_862
predicted	ENST00000562336.1_176_701
predicted	ENST00000563197.1_1018_1750
predicted	ENST00000567140.1_10_670
predicted	ENST00000569030.1_163_760
predicted	ENST00000574367.1_16_3526
predicted	ENST00000576222.1_2517_2919
predicted	ENST00000579016.1_1_2230
predicted	ENST00000580231.1_310_712
predicted	ENST00000584667.1_258_1182
predicted	ENST00000585933.2_399_849
predicted	ENST00000585937.1_294_999
predicted	ENST00000586536.1_21_597
predicted	ENST00000586564.1_216_570
predicted	ENST00000590089.1_368_2777
predicted	ENST00000590151.1_111_3414
predicted	ENST00000590247.2_195_570
predicted	ENST00000592237.1_530_1877
predicted	ENST00000592576.1_68_2954
predicted	ENST00000597542.1_152_4127
predicted	ENST00000598742.1_373_808
predicted	ENST00000600022.1_349_811
predicted	ENST00000600633.1_177_564
predicted	ENST00000601220.1_134_800
predicted	ENST00000601649.1_1_313
predicted	ENST00000601879.1_299_3545
predicted	ENST00000602404.1_36_420
predicted	ENST00000602849.1_84_2955
predicted	ENST00000604458.1_118_808
predicted	ENST00000607484.1_42_420
no_predicted	ENST00000000233.5_218_695
no_predicted	ENST00000001008.4_476_1565
no_predicted	ENST00000044462.7_223_934
no_predicted	ENST00000053468.3_140_620
no_predicted	ENST00000055077.3_425_1124
no_predicted	ENST00000156825.1_242_896
no_predicted	ENST00000158771.4_378_774
no_predicted	ENST00000165698.5_262_748
no_predicted	ENST00000166345.3_816_1653
no_predicted	ENST00000188376.5_745_1438
no_predicted	ENST00000203556.4_736_3049
no_predicted	ENST00000204726.3_1175_5054
no_predicted	ENST00000210444.5_410_1148
no_predicted	ENST00000211998.4_1694_3497
no_predicted	ENST00000215862.4_1365_4275
no_predicted	ENST00000216038.5_235_1615
no_predicted	ENST00000216085.7_807_1584
no_predicted	ENST00000216122.4_155_2357
no_predicted	ENST00000216129.6_572_1997
no_predicted	ENST00000216297.2_2653_3481
no_predicted	ENST00000218340.3_282_1212
no_predicted	ENST00000219431.4_733_1126
no_predicted	ENST00000219548.4_251_1160
no_predicted	ENST00000220003.9_1357_2080
no_predicted	ENST00000220584.4_415_1474
no_predicted	ENST00000220669.5_341_824
no_predicted	ENST00000220822.7_531_1155
no_predicted	ENST00000221138.4_647_1379
no_predicted	ENST00000221169.5_1412_2012
no_predicted	ENST00000225298.7_130_1726
no_predicted	ENST00000225388.4_1491_2145
no_predicted	ENST00000225426.4_224_707
no_predicted	ENST00000227266.5_116_1505
no_predicted	ENST00000228872.4_870_1311
no_predicted	ENST00000229195.3_640_2200
no_predicted	ENST00000229201.4_1308_3777
no_predicted	ENST00000229214.4_691_1168
no_predicted	ENST00000382191.4_653_974
no_predicted	ENST00000409587.1_1376_1868
