# Supplementary material for: FSPP: A Tool for Genome-Wide Prediction of smORF-Encoded Peptides and Their Functions
Source: Front Genet. 2018 Apr 5;9:96. doi: 10.3389/fgene.2018.00096 (PMC5896265; doi:10.3389/fgene.2018.00096)
Supplement: TABLE S4 — Test set2. [file Table_4.XLSX]

## Sheet: Sheet1
predicted	ENST00000311489.4_99_669
predicted	ENST00000312055.5_111_6027
predicted	ENST00000312184.5_371_854
predicted	ENST00000313288.4_1292_2621
predicted	ENST00000313511.3_719_1505
predicted	ENST00000313608.8_47_617
predicted	ENST00000314045.7_278_2675
predicted	ENST00000314136.8_371_1175
predicted	ENST00000314574.4_134_1763
predicted	ENST00000314852.2_945_1497
predicted	ENST00000315127.4_1125_1707
predicted	ENST00000315758.5_95_1109
predicted	ENST00000316045.5_595_3451
predicted	ENST00000316273.6_14_1190
predicted	ENST00000316423.6_344_1826
predicted	ENST00000316461.4_311_824
predicted	ENST00000316509.6_97_445
predicted	ENST00000317089.5_565_1453
predicted	ENST00000317479.3_66_651
predicted	ENST00000317881.8_117_1011
predicted	ENST00000318066.2_379_835
predicted	ENST00000318158.6_326_1070
predicted	ENST00000319285.4_96_606
predicted	ENST00000319466.4_159_591
predicted	ENST00000319622.6_521_2051
predicted	ENST00000319725.9_337_1792
predicted	ENST00000320027.5_346_2920
predicted	ENST00000320203.4_583_1171
predicted	ENST00000321169.5_1491_2103
predicted	ENST00000321341.5_528_2025
predicted	ENST00000321442.5_840_1221
predicted	ENST00000322347.6_155_605
predicted	ENST00000322652.5_455_2447
predicted	ENST00000322897.6_70_1006
predicted	ENST00000322989.4_106_487
predicted	ENST00000323571.4_691_1561
predicted	ENST00000323666.5_230_1664
predicted	ENST00000323848.9_316_3028
predicted	ENST00000324262.4_449_1742
predicted	ENST00000325222.4_280_2608
predicted	ENST00000325301.2_653_1814
predicted	ENST00000325366.9_128_1454
predicted	ENST00000325795.3_851_1247
predicted	ENST00000326019.6_283_2671
predicted	ENST00000326674.9_23_626
predicted	ENST00000326739.4_41_1583
predicted	ENST00000327044.6_51_2298
predicted	ENST00000327134.3_323_1895
predicted	ENST00000327158.4_207_609
predicted	ENST00000328024.6_219_873
predicted	ENST00000328257.8_324_1482
predicted	ENST00000328434.7_24_342
predicted	ENST00000328827.4_374_1394
predicted	ENST00000329276.5_1015_2299
predicted	ENST00000329399.6_110_1097
predicted	ENST00000330062.3_286_1471
predicted	ENST00000330133.4_38_452
predicted	ENST00000330149.5_228_702
predicted	ENST00000330263.4_439_1015
predicted	ENST00000330374.6_106_409
predicted	ENST00000330899.4_436_1375
predicted	ENST00000331128.3_1_391
predicted	ENST00000331380.2_1_388
predicted	ENST00000331457.4_162_1263
predicted	ENST00000331573.3_467_1331
predicted	ENST00000331768.5_161_1943
predicted	ENST00000331825.6_412_733
predicted	ENST00000332231.5_370_2962
predicted	ENST00000333676.3_146_740
predicted	ENST00000333926.5_217_541
predicted	ENST00000333942.6_240_2094
predicted	ENST00000334186.4_452_3932
predicted	ENST00000334256.4_379_1870
predicted	ENST00000334701.7_493_2845
predicted	ENST00000335046.3_179_545
predicted	ENST00000335514.5_52_370
predicted	ENST00000335765.4_112_832
predicted	ENST00000336083.3_556_1081
predicted	ENST00000336229.4_132_2253
predicted	ENST00000336283.6_1153_1531
predicted	ENST00000336576.5_289_1261
predicted	ENST00000337273.5_427_3121
predicted	ENST00000337392.5_151_2158
predicted	ENST00000337530.6_435_2445
predicted	ENST00000337682.4_394_1033
predicted	ENST00000338034.4_286_2719
predicted	ENST00000338110.5_1580_2180
predicted	ENST00000338146.5_76_697
predicted	ENST00000338148.3_199_682
predicted	ENST00000338193.6_38_1298
predicted	ENST00000338639.5_203_722
predicted	ENST00000338825.4_234_588
predicted	ENST00000339882.5_147_1071
predicted	ENST00000340385.5_478_805
predicted	ENST00000340533.4_142_544
predicted	ENST00000340871.4_256_2257
predicted	ENST00000341446.8_92_845
predicted	ENST00000341694.2_11_539
predicted	ENST00000341698.2_1_1111
predicted	ENST00000341937.5_66_1899
predicted	ENST00000342502.2_413_1463
predicted	ENST00000343115.4_354_2070
predicted	ENST00000344546.4_71_482
predicted	ENST00000344843.7_97_544
predicted	ENST00000345016.5_245_3692
predicted	ENST00000345080.4_345_954
predicted	ENST00000345146.2_337_1528
predicted	ENST00000345496.2_299_767
predicted	ENST00000346234.6_151_793
predicted	ENST00000346330.3_63_402
predicted	ENST00000347364.3_764_2474
predicted	ENST00000347454.4_263_1742
predicted	ENST00000347471.4_841_3478
predicted	ENST00000347512.3_135_450
predicted	ENST00000347519.6_353_1097
predicted	ENST00000347869.3_1805_2621
predicted	ENST00000348459.5_106_2620
predicted	ENST00000348502.6_328_2338
predicted	ENST00000348520.6_320_2039
predicted	ENST00000349777.1_221_566
predicted	ENST00000349893.4_271_784
predicted	ENST00000350051.3_120_546
predicted	ENST00000350771.3_106_412
predicted	ENST00000351018.4_159_732
predicted	ENST00000352178.5_503_1892
predicted	ENST00000352327.5_159_657
predicted	ENST00000352435.4_35_545
predicted	ENST00000353088.2_5_1022
predicted	ENST00000353364.3_78_2934
predicted	ENST00000353411.6_185_674
predicted	ENST00000354056.4_449_971
predicted	ENST00000354250.2_814_1489
predicted	ENST00000354293.5_395_3032
predicted	ENST00000354667.4_170_1229
predicted	ENST00000355028.3_127_640
predicted	ENST00000355209.4_363_957
predicted	ENST00000355527.3_278_1703
predicted	ENST00000355540.3_1461_11700
predicted	ENST00000355749.2_461_809
predicted	ENST00000355797.3_10_622
predicted	ENST00000355899.3_88_1978
predicted	ENST00000355904.4_284_1157
predicted	ENST00000356126.3_154_1477
predicted	ENST00000356195.5_231_1491
predicted	ENST00000356244.3_947_2066
predicted	ENST00000356467.4_442_985
predicted	ENST00000356487.5_626_1916
predicted	ENST00000356731.5_1540_2884
predicted	ENST00000356940.6_103_721
predicted	ENST00000357115.3_245_8834
predicted	ENST00000357164.3_338_905
predicted	ENST00000357248.2_670_4816
predicted	ENST00000357641.6_749_3869
predicted	ENST00000357647.3_1_409
predicted	ENST00000357714.1_157_1264
predicted	ENST00000357743.4_202_613
predicted	ENST00000358337.5_238_1387
predicted	ENST00000358406.5_72_750
predicted	ENST00000358572.5_342_951
predicted	ENST00000358635.3_307_1906
predicted	ENST00000358664.4_132_612
predicted	ENST00000358746.2_300_4992
predicted	ENST00000358849.4_1207_2248
predicted	ENST00000358933.5_711_4443
predicted	ENST00000358951.2_118_4297
predicted	ENST00000359191.6_248_3497
predicted	ENST00000359308.4_1058_2483
predicted	ENST00000359856.6_68_521
predicted	ENST00000360051.3_441_1524
predicted	ENST00000360110.4_171_2451
predicted	ENST00000360194.4_66_1116
predicted	ENST00000360299.5_483_867
predicted	ENST00000360355.2_151_4351
predicted	ENST00000360472.4_189_579
predicted	ENST00000360943.5_490_1198
predicted	ENST00000361005.5_496_913
predicted	ENST00000361131.4_118_613
predicted	ENST00000361436.5_89_584
predicted	ENST00000361439.4_122_899
predicted	ENST00000361505.5_147_1014
predicted	ENST00000361611.6_697_1054
predicted	ENST00000361891.4_886_1297
predicted	ENST00000366607.4_222_657
predicted	ENST00000366628.5_88_658
predicted	ENST00000366728.2_14_737
predicted	ENST00000366988.3_58_574
predicted	ENST00000367034.4_123_663
predicted	ENST00000367142.4_304_1033
predicted	ENST00000367164.1_524_1643
predicted	ENST00000367384.2_286_1144
predicted	ENST00000367444.3_209_1763
predicted	ENST00000367455.4_237_1224
predicted	ENST00000367467.3_620_4217
predicted	ENST00000367510.3_289_1297
predicted	ENST00000367589.3_813_2064
predicted	ENST00000367607.3_419_9770
predicted	ENST00000367737.5_273_1902
predicted	ENST00000367765.1_1515_3759
predicted	ENST00000367811.3_258_1386
predicted	ENST00000367881.5_682_994
predicted	ENST00000367943.4_111_1053
predicted	ENST00000367993.3_602_1838
predicted	ENST00000368021.3_206_1136
predicted	ENST00000368149.2_225_2079
predicted	ENST00000368209.5_131_830
predicted	ENST00000368305.4_139_514
predicted	ENST00000368399.1_78_444
predicted	ENST00000368402.5_220_652
predicted	ENST00000368547.3_663_1227
predicted	ENST00000368655.4_245_2024
predicted	ENST00000368685.5_91_499
predicted	ENST00000368830.3_86_887
predicted	ENST00000368845.5_94_1411
predicted	ENST00000368884.3_81_1212
predicted	ENST00000369278.4_67_2449
predicted	ENST00000369541.3_49_724
predicted	ENST00000369603.5_442_919
predicted	ENST00000369622.3_502_2371
predicted	ENST00000369709.3_333_732
predicted	ENST00000369722.3_607_1375
predicted	ENST00000369838.4_180_501
predicted	ENST00000370211.4_75_1149
predicted	ENST00000370277.3_95_584
predicted	ENST00000370321.3_91_982
predicted	ENST00000370558.4_325_1420
predicted	ENST00000370580.1_739_1438
predicted	ENST00000370768.2_971_2015
predicted	ENST00000370841.4_438_1701
predicted	ENST00000370871.3_102_966
predicted	ENST00000370963.4_194_815
predicted	ENST00000371157.3_237_3930
predicted	ENST00000371443.5_840_1200
predicted	ENST00000371470.3_163_601
predicted	ENST00000371477.3_300_2706
predicted	ENST00000371648.4_9_426
predicted	ENST00000371703.3_272_1076
predicted	ENST00000371717.3_10_1585
predicted	ENST00000371785.1_210_1098
predicted	ENST00000371828.3_564_1995
predicted	ENST00000372014.3_235_568
predicted	ENST00000372070.3_748_1723
predicted	ENST00000372300.1_80_386
predicted	ENST00000372435.4_123_1077
predicted	ENST00000372546.4_33_747
predicted	ENST00000372561.3_17_941
predicted	ENST00000372564.3_147_1332
predicted	ENST00000372833.5_14_368
predicted	ENST00000372853.4_63_366
predicted	ENST00000372945.3_212_623
predicted	ENST00000372969.3_88_406
predicted	ENST00000373044.2_462_843
predicted	ENST00000373163.1_289_691
predicted	ENST00000373176.1_334_736
predicted	ENST00000373212.5_259_601
predicted	ENST00000373237.3_413_1016
predicted	ENST00000373242.2_198_792
predicted	ENST00000373264.4_548_1217
predicted	ENST00000373281.5_25_784
predicted	ENST00000373316.4_252_1419
predicted	ENST00000373365.4_88_640
predicted	ENST00000373538.3_902_1427
predicted	ENST00000373602.5_348_948
predicted	ENST00000373699.5_253_751
predicted	ENST00000373840.4_296_884
predicted	ENST00000373895.3_115_757
predicted	ENST00000373953.3_471_1977
predicted	ENST00000374050.3_94_448
predicted	ENST00000374242.4_307_619
predicted	ENST00000374303.2_211_1087
predicted	ENST00000374450.3_266_1001
predicted	ENST00000374517.5_206_521
predicted	ENST00000374550.3_79_580
predicted	ENST00000375304.5_12_768
predicted	ENST00000375490.5_144_945
predicted	ENST00000375571.5_197_944
predicted	ENST00000375663.3_442_4234
predicted	ENST00000375730.3_119_632
predicted	ENST00000376112.3_106_571
predicted	ENST00000376387.4_191_2180
predicted	ENST00000377270.3_750_1155
predicted	ENST00000378551.2_791_1574
predicted	ENST00000393132.2_490_1267
predicted	ENST00000521210.1_480_1788
predicted	ENST00000531709.2_295_1183
predicted	ENST00000535387.1_1753_3388
predicted	ENST00000556710.1_483_2505
predicted	ENST00000569030.1_163_760
no_predicted	ENST00000229314.5_110_524
no_predicted	ENST00000229340.5_795_1623
no_predicted	ENST00000231948.4_285_1350
no_predicted	ENST00000232219.2_328_703
no_predicted	ENST00000233025.7_204_918
no_predicted	ENST00000233099.5_970_6310
no_predicted	ENST00000233146.2_2660_3026
no_predicted	ENST00000233190.6_1771_2449
no_predicted	ENST00000233557.3_1871_2438
no_predicted	ENST00000234590.4_409_1423
no_predicted	ENST00000234677.2_1105_1618
no_predicted	ENST00000236959.9_936_2103
no_predicted	ENST00000237283.8_91_589
no_predicted	ENST00000237500.5_462_861
no_predicted	ENST00000237536.4_3844_5326
no_predicted	ENST00000238721.4_1342_1852
no_predicted	ENST00000240316.4_1269_1764
no_predicted	ENST00000241052.4_1104_1671
no_predicted	ENST00000242592.4_269_1388
no_predicted	ENST00000244007.3_768_4071
no_predicted	ENST00000245206.5_859_1420
no_predicted	ENST00000245539.6_519_954
no_predicted	ENST00000246151.4_391_745
no_predicted	ENST00000246957.5_990_2202
no_predicted	ENST00000247461.4_1485_1977
no_predicted	ENST00000249269.4_354_1506
no_predicted	ENST00000249270.7_831_1749
no_predicted	ENST00000249442.6_542_1001
no_predicted	ENST00000249750.4_769_2323
no_predicted	ENST00000249923.3_2828_3161
no_predicted	ENST00000358181.4_2626_6109
no_predicted	ENST00000371221.3_475_2518
no_predicted	ENST00000382191.4_653_974
