# Supplementary material for: FSPP: A Tool for Genome-Wide Prediction of smORF-Encoded Peptides and Their Functions
Source: Front Genet. 2018 Apr 5;9:96. doi: 10.3389/fgene.2018.00096 (PMC5896265; doi:10.3389/fgene.2018.00096)
Supplement: TABLE S5 — Test set3. [file Table_5.XLSX]

## Sheet: Sheet1
predicted	ENST00000000412.3_824_1301
predicted	ENST00000003302.4_70_3301
predicted	ENST00000006777.6_1_1228
predicted	ENST00000007516.3_67_535
predicted	ENST00000012443.4_1082_1601
predicted	ENST00000013807.5_193_1162
predicted	ENST00000023939.4_489_1026
predicted	ENST00000083182.3_289_2044
predicted	ENST00000193403.6_1969_3061
predicted	ENST00000196061.4_694_2209
predicted	ENST00000196371.5_162_1722
predicted	ENST00000202816.1_130_2662
predicted	ENST00000215754.7_478_817
predicted	ENST00000215829.3_588_966
predicted	ENST00000215904.6_57_945
predicted	ENST00000215980.5_89_629
predicted	ENST00000216034.4_32_458
predicted	ENST00000216181.5_232_6112
predicted	ENST00000216185.2_468_966
predicted	ENST00000216465.5_286_934
predicted	ENST00000216554.3_791_1970
predicted	ENST00000216602.6_518_869
predicted	ENST00000216605.8_79_2884
predicted	ENST00000216639.3_150_1338
predicted	ENST00000216714.3_269_1223
predicted	ENST00000216951.2_100_1522
predicted	ENST00000217109.4_353_1646
predicted	ENST00000217131.5_120_1029
predicted	ENST00000217402.2_166_838
predicted	ENST00000217426.2_79_1375
predicted	ENST00000217652.3_465_909
predicted	ENST00000217971.7_382_697
predicted	ENST00000219097.2_118_817
predicted	ENST00000219204.3_367_760
predicted	ENST00000219302.3_197_704
predicted	ENST00000219313.4_141_1113
predicted	ENST00000221114.3_331_658
predicted	ENST00000221233.4_53_857
predicted	ENST00000221418.4_474_1218
predicted	ENST00000221801.3_115_1078
predicted	ENST00000221855.3_576_1308
predicted	ENST00000222256.4_205_577
predicted	ENST00000222388.2_422_1949
predicted	ENST00000223129.4_1182_1536
predicted	ENST00000223208.5_272_1391
predicted	ENST00000223500.8_138_795
predicted	ENST00000225174.3_72_693
predicted	ENST00000225504.3_68_419
predicted	ENST00000225525.3_157_529
predicted	ENST00000225567.4_86_671
predicted	ENST00000225577.4_91_1597
predicted	ENST00000225698.4_83_929
predicted	ENST00000225728.3_107_500
predicted	ENST00000225729.3_139_1231
predicted	ENST00000225969.4_45_489
predicted	ENST00000226299.4_275_1832
predicted	ENST00000228251.4_202_1318
predicted	ENST00000228284.3_449_3125
predicted	ENST00000229281.5_100_478
predicted	ENST00000229390.3_185_848
predicted	ENST00000230048.4_194_614
predicted	ENST00000230640.5_255_3381
predicted	ENST00000231238.5_420_987
predicted	ENST00000231572.3_673_2035
predicted	ENST00000231790.2_940_2485
predicted	ENST00000233575.2_865_1633
predicted	ENST00000233892.4_352_730
predicted	ENST00000234310.3_405_915
predicted	ENST00000234420.5_153_4233
predicted	ENST00000236273.4_153_756
predicted	ENST00000239690.4_376_2125
predicted	ENST00000239940.7_287_674
predicted	ENST00000240922.3_326_833
predicted	ENST00000243563.3_551_1397
predicted	ENST00000245934.7_1323_4068
predicted	ENST00000246071.6_217_892
predicted	ENST00000246337.4_225_1221
predicted	ENST00000246533.3_1049_1403
predicted	ENST00000247161.3_101_1385
predicted	ENST00000248437.4_175_1519
predicted	ENST00000249289.4_80_437
predicted	ENST00000249822.4_273_609
predicted	ENST00000250635.7_476_1844
predicted	ENST00000251047.5_719_2249
predicted	ENST00000251810.3_245_1298
predicted	ENST00000252085.3_2474_2939
predicted	ENST00000252622.10_55_364
predicted	ENST00000252818.3_139_1180
predicted	ENST00000252934.5_308_1691
predicted	ENST00000253023.3_580_1129
predicted	ENST00000253099.6_786_1221
predicted	ENST00000253794.2_41_569
predicted	ENST00000253812.6_2398_2797
predicted	ENST00000254108.7_865_1684
predicted	ENST00000254663.6_326_1502
predicted	ENST00000256151.7_413_1136
predicted	ENST00000256442.5_254_1553
predicted	ENST00000256497.4_134_2105
predicted	ENST00000256578.3_1936_2998
predicted	ENST00000256682.4_336_879
predicted	ENST00000256854.5_1735_2101
predicted	ENST00000256997.3_190_1387
predicted	ENST00000257899.2_101_476
predicted	ENST00000258105.7_663_999
predicted	ENST00000258173.6_78_1026
predicted	ENST00000258362.3_96_1179
predicted	ENST00000258416.3_674_1409
predicted	ENST00000258418.5_952_1453
predicted	ENST00000258648.2_27_837
predicted	ENST00000258662.2_181_673
predicted	ENST00000258742.5_659_1529
predicted	ENST00000258962.4_210_954
predicted	ENST00000259006.3_160_541
predicted	ENST00000259239.3_1048_1582
predicted	ENST00000259457.3_15_846
predicted	ENST00000260102.4_75_963
predicted	ENST00000260379.6_166_508
predicted	ENST00000260385.6_1069_2479
predicted	ENST00000260643.2_255_1506
predicted	ENST00000260803.4_335_1787
predicted	ENST00000261263.3_257_932
predicted	ENST00000261313.2_353_914
predicted	ENST00000261416.7_154_1786
predicted	ENST00000261427.5_285_885
predicted	ENST00000261531.7_64_1672
predicted	ENST00000261735.3_454_934
predicted	ENST00000262030.3_1273_1639
predicted	ENST00000262051.7_1250_1793
predicted	ENST00000262053.3_23_836
predicted	ENST00000262430.4_20_1499
predicted	ENST00000262746.1_401_938
predicted	ENST00000262809.4_73_1936
predicted	ENST00000262879.6_1911_4767
predicted	ENST00000262890.3_263_956
predicted	ENST00000262942.5_125_1235
predicted	ENST00000263026.5_757_2650
predicted	ENST00000263354.3_640_1186
predicted	ENST00000263368.4_153_771
predicted	ENST00000263398.6_435_1518
predicted	ENST00000263697.4_28_787
predicted	ENST00000263774.4_83_875
predicted	ENST00000263847.1_1321_2902
predicted	ENST00000264108.4_55_1294
predicted	ENST00000264187.6_1473_3825
predicted	ENST00000264193.2_220_1582
predicted	ENST00000264335.8_269_1034
predicted	ENST00000264710.4_746_1100
predicted	ENST00000264933.4_311_674
predicted	ENST00000265070.6_317_1211
predicted	ENST00000265073.4_129_510
predicted	ENST00000265260.3_59_656
predicted	ENST00000265351.7_218_3824
predicted	ENST00000265395.2_208_1216
predicted	ENST00000265498.1_253_694
predicted	ENST00000265636.5_587_2657
predicted	ENST00000265753.8_551_884
predicted	ENST00000266263.5_351_849
predicted	ENST00000266544.5_21_1152
predicted	ENST00000266732.4_239_2321
predicted	ENST00000267163.4_139_2923
predicted	ENST00000267884.6_73_481
predicted	ENST00000267935.8_200_797
predicted	ENST00000268099.9_111_1098
predicted	ENST00000268379.4_1164_2124
predicted	ENST00000268489.5_674_11783
predicted	ENST00000268835.2_557_1391
predicted	ENST00000269122.3_368_5300
predicted	ENST00000269159.3_243_1107
predicted	ENST00000269349.3_241_1456
predicted	ENST00000269554.3_482_1730
predicted	ENST00000270538.3_270_1626
predicted	ENST00000270586.3_52_769
predicted	ENST00000271308.4_22_745
predicted	ENST00000271638.2_121_436
predicted	ENST00000272217.2_170_728
predicted	ENST00000272298.7_159_606
predicted	ENST00000273308.4_542_1088
predicted	ENST00000273398.3_109_1960
predicted	ENST00000273480.3_139_478
predicted	ENST00000274606.3_151_610
predicted	ENST00000276390.2_740_1574
predicted	ENST00000276585.4_24_585
predicted	ENST00000276692.6_39_930
predicted	ENST00000278572.6_19_796
predicted	ENST00000278671.5_164_647
predicted	ENST00000279242.2_32_518
predicted	ENST00000281031.4_476_833
predicted	ENST00000281456.6_133_1027
predicted	ENST00000281871.6_356_830
predicted	ENST00000282058.6_81_915
predicted	ENST00000284202.4_142_1102
predicted	ENST00000284440.4_388_814
predicted	ENST00000286398.7_289_3880
predicted	ENST00000286428.5_118_709
predicted	ENST00000287295.3_232_2071
predicted	ENST00000287600.4_253_646
predicted	ENST00000288607.2_655_1021
predicted	ENST00000288757.3_24_810
predicted	ENST00000288937.6_106_631
predicted	ENST00000289104.4_648_1272
predicted	ENST00000290158.4_408_3036
predicted	ENST00000290299.2_218_857
predicted	ENST00000290349.6_506_1007
predicted	ENST00000290541.6_55_847
predicted	ENST00000291576.7_128_2885
predicted	ENST00000293217.5_711_2271
predicted	ENST00000293760.5_927_1530
predicted	ENST00000294241.6_249_1773
predicted	ENST00000294360.4_43_523
predicted	ENST00000295682.4_110_518
predicted	ENST00000295901.4_265_1309
predicted	ENST00000296302.7_3_5070
predicted	ENST00000296411.6_135_1293
predicted	ENST00000296490.3_283_1222
predicted	ENST00000296511.5_287_1247
predicted	ENST00000296792.4_256_1810
predicted	ENST00000296951.5_200_2120
predicted	ENST00000297071.4_521_1064
predicted	ENST00000298289.6_161_479
predicted	ENST00000298746.3_62_1109
predicted	ENST00000299130.3_493_889
predicted	ENST00000299163.6_101_1148
predicted	ENST00000299424.4_479_1133
predicted	ENST00000299518.2_84_1182
predicted	ENST00000299705.5_189_840
predicted	ENST00000299767.5_183_2592
predicted	ENST00000300026.3_220_868
predicted	ENST00000300030.3_347_731
predicted	ENST00000300249.5_451_1162
predicted	ENST00000300793.6_43_2863
predicted	ENST00000300896.4_550_5008
predicted	ENST00000300935.3_526_895
predicted	ENST00000300976.4_91_1936
predicted	ENST00000301488.3_550_928
predicted	ENST00000301843.8_207_1857
predicted	ENST00000302165.3_828_2097
predicted	ENST00000302303.1_793_2434
predicted	ENST00000302345.2_496_1699
predicted	ENST00000302550.11_380_962
predicted	ENST00000302637.5_321_3141
predicted	ENST00000302754.4_289_1318
predicted	ENST00000302763.7_91_2809
predicted	ENST00000302955.6_861_2364
predicted	ENST00000302979.3_1074_1422
predicted	ENST00000303575.4_53_710
predicted	ENST00000304043.5_281_659
predicted	ENST00000304842.5_510_1536
predicted	ENST00000304979.3_23_554
predicted	ENST00000306185.3_293_827
predicted	ENST00000306357.4_429_1137
predicted	ENST00000306897.4_271_715
predicted	ENST00000307450.6_165_603
predicted	ENST00000307630.3_464_965
predicted	ENST00000307741.6_234_2271
predicted	ENST00000308580.7_1029_1338
predicted	ENST00000309318.3_269_710
predicted	ENST00000309863.6_715_5767
predicted	ENST00000310614.7_657_1293
predicted	ENST00000310775.7_87_4071
predicted	ENST00000310795.4_1_922
predicted	ENST00000310827.4_281_1244
predicted	ENST00000311481.6_148_751
predicted	ENST00000311489.4_99_669
predicted	ENST00000312055.5_111_6027
predicted	ENST00000312184.5_371_854
predicted	ENST00000313288.4_1292_2621
predicted	ENST00000313511.3_719_1505
predicted	ENST00000314888.9_6904_7978
predicted	ENST00000316149.7_81_606
predicted	ENST00000316939.1_25_691
predicted	ENST00000317126.4_1044_1419
predicted	ENST00000320330.6_878_1325
predicted	ENST00000320623.5_645_1335
predicted	ENST00000321169.5_1491_2103
predicted	ENST00000321442.5_840_1221
predicted	ENST00000328827.4_374_1394
predicted	ENST00000330062.3_286_1471
predicted	ENST00000330149.5_228_702
predicted	ENST00000330374.6_106_409
predicted	ENST00000331825.6_412_733
predicted	ENST00000343115.4_354_2070
predicted	ENST00000358572.5_342_951
predicted	ENST00000377270.3_750_1155
predicted	ENST00000378551.2_791_1574
predicted	ENST00000393132.2_490_1267
predicted	ENST00000521210.1_480_1788
predicted	ENST00000531709.2_295_1183
predicted	ENST00000535387.1_1753_3388
no_predicted	ENST00000252699.2_158_2810
no_predicted	ENST00000253003.2_137_1268
no_predicted	ENST00000253024.5_2204_2795
no_predicted	ENST00000253413.5_226_862
no_predicted	ENST00000254029.3_1266_3135
no_predicted	ENST00000254508.5_5061_5745
no_predicted	ENST00000254616.6_71_380
no_predicted	ENST00000254719.5_942_1959
no_predicted	ENST00000255194.6_381_3459
no_predicted	ENST00000256001.8_135_1389
no_predicted	ENST00000256078.4_278_632
no_predicted	ENST00000256383.4_522_1407
no_predicted	ENST00000256441.4_74_380
no_predicted	ENST00000256545.4_461_836
no_predicted	ENST00000256644.4_161_596
no_predicted	ENST00000256925.7_1_1900
no_predicted	ENST00000257118.5_1240_2629
no_predicted	ENST00000257659.8_486_1002
no_predicted	ENST00000258424.2_129_435
no_predicted	ENST00000258455.3_612_1299
no_predicted	ENST00000258975.6_735_1104
no_predicted	ENST00000259253.6_990_4713
no_predicted	ENST00000259254.4_332_716
no_predicted	ENST00000259512.4_602_1055
no_predicted	ENST00000260630.3_403_2032
no_predicted	ENST00000260665.7_620_4241
no_predicted	ENST00000261308.5_1084_2011
no_predicted	ENST00000262948.5_546_1455
no_predicted	ENST00000263384.7_26_362
no_predicted	ENST00000358181.4_2626_6109
no_predicted	ENST00000371221.3_475_2518
no_predicted	ENST00000382191.4_653_974
